# Supplementary material for: Epitaxial growth of highly symmetrical branched noble metal-semiconductor heterostructures with efficient plasmon-induced hot-electron transfer
Source: Nat Commun. 2023 May 3;14:2538. doi: 10.1038/s41467-023-38237-7 (PMC10156852; doi:10.1038/s41467-023-38237-7)
Supplement: Supplementary file 4 — Supplementary Data 1 [file 41467_2023_38237_MOESM4_ESM.txt]

#VESTA_FORMAT_VERSION 3.5.4


CRYSTAL

TITLE
SAgCd

GROUP
1 1 P 1
SYMOP
 0.000000  0.000000  0.000000  1  0  0   0  1  0   0  0  1   1
 -1.0 -1.0 -1.0  0 0 0  0 0 0  0 0 0
TRANM 0
 0.000000  0.000000  0.000000  1  0  0   0  1  0   0  0  1
LTRANSL
 -1
 0.000000  0.000000  0.000000  0.000000  0.000000  0.000000
LORIENT
 -1   0   0   0   0
 1.000000  0.000000  0.000000  1.000000  0.000000  0.000000
 0.000000  0.000000  1.000000  0.000000  0.000000  1.000000
LMATRIX
 1.000000  0.000000  0.000000  0.000000
 0.000000  1.000000  0.000000  0.000000
 0.000000  0.000000  1.000000  0.000000
 0.000000  0.000000  0.000000  1.000000
 0.000000  0.000000  0.000000
CELLP
  5.004000   8.667000  35.000000  90.000000  90.000000  90.000000
  0.000000   0.000000   0.000000   0.000000   0.000000   0.000000
STRUC
  1  S         S1  1.0000   0.332970   0.163860   0.269480    1a       1
                            0.000000   0.000000   0.000000  0.00
  2  S         S2  1.0000   0.379720   0.168890   0.400490    1a       1
                            0.000000   0.000000   0.000000  0.00
  3  S         S3  1.0000   0.864300   0.420770   0.335910    1a       1
                            0.000000   0.000000   0.000000  0.00
  4  S         S4  1.0000   0.881260   0.393130   0.476240    1a       1
                            0.000000   0.000000   0.000000  0.00
  5  S         S5  1.0000   0.346980   0.672140   0.268670    1a       1
                            0.000000   0.000000   0.000000  0.00
  6  S         S6  1.0000   0.375340   0.666790   0.411750    1a       1
                            0.000000   0.000000   0.000000  0.00
  7  S         S7  1.0000   0.899440   0.913150   0.337700    1a       1
                            0.000000   0.000000   0.000000  0.00
  8  S         S8  1.0000   0.876920   0.942690   0.475750    1a       1
                            0.000000   0.000000   0.000000  0.00
  9 Ag        Ag1  1.0000   0.084900   0.077800   0.000000    1a       1
                            0.000000   0.000000   0.000000  0.00
 10 Ag        Ag2  1.0000   0.066440   0.078020   0.208770    1a       1
                            0.000000   0.000000   0.000000  0.00
 11 Ag        Ag3  1.0000   0.403580   0.078520   0.136730    1a       1
                            0.000000   0.000000   0.000000  0.00
 12 Ag        Ag4  1.0000   0.251560   0.244470   0.067400    1a       1
                            0.000000   0.000000   0.000000  0.00
 13 Ag        Ag5  1.0000   0.751550   0.077810   0.067400    1a       1
                            0.000000   0.000000   0.000000  0.00
 14 Ag        Ag6  1.0000   0.584890   0.244470   0.000000    1a       1
                            0.000000   0.000000   0.000000  0.00
 15 Ag        Ag7  1.0000   0.572250   0.244780   0.207440    1a       1
                            0.000000   0.000000   0.000000  0.00
 16 Ag        Ag8  1.0000   0.901750   0.242430   0.137670    1a       1
                            0.000000   0.000000   0.000000  0.00
 17 Ag        Ag9  1.0000   0.084900   0.411140   0.000000    1a       1
                            0.000000   0.000000   0.000000  0.00
 18 Ag       Ag10  1.0000   0.068610   0.411010   0.204820    1a       1
                            0.000000   0.000000   0.000000  0.00
 19 Ag       Ag11  1.0000   0.405750   0.411200   0.136840    1a       1
                            0.000000   0.000000   0.000000  0.00
 20 Ag       Ag12  1.0000   0.251560   0.577810   0.067400    1a       1
                            0.000000   0.000000   0.000000  0.00
 21 Ag       Ag13  1.0000   0.751550   0.411140   0.067400    1a       1
                            0.000000   0.000000   0.000000  0.00
 22 Ag       Ag14  1.0000   0.584890   0.577800   0.000000    1a       1
                            0.000000   0.000000   0.000000  0.00
 23 Ag       Ag15  1.0000   0.572480   0.576760   0.206820    1a       1
                            0.000000   0.000000   0.000000  0.00
 24 Ag       Ag16  1.0000   0.902770   0.580380   0.137630    1a       1
                            0.000000   0.000000   0.000000  0.00
 25 Ag       Ag17  1.0000   0.084900   0.744470   0.000000    1a       1
                            0.000000   0.000000   0.000000  0.00
 26 Ag       Ag18  1.0000   0.065260   0.744100   0.208800    1a       1
                            0.000000   0.000000   0.000000  0.00
 27 Ag       Ag19  1.0000   0.403730   0.744170   0.136580    1a       1
                            0.000000   0.000000   0.000000  0.00
 28 Ag       Ag20  1.0000   0.251560   0.911140   0.067400    1a       1
                            0.000000   0.000000   0.000000  0.00
 29 Ag       Ag21  1.0000   0.751550   0.744470   0.067400    1a       1
                            0.000000   0.000000   0.000000  0.00
 30 Ag       Ag22  1.0000   0.584890   0.911140   0.000000    1a       1
                            0.000000   0.000000   0.000000  0.00
 31 Ag       Ag23  1.0000   0.565620   0.911210   0.205470    1a       1
                            0.000000   0.000000   0.000000  0.00
 32 Ag       Ag24  1.0000   0.908940   0.911240   0.139740    1a       1
                            0.000000   0.000000   0.000000  0.00
 33 Cd        Cd1  1.0000   0.879800   0.168560   0.373170    1a       1
                            0.000000   0.000000   0.000000  0.00
 34 Cd        Cd2  1.0000   0.878770   0.165480   0.542130    1a       1
                            0.000000   0.000000   0.000000  0.00
 35 Cd        Cd3  1.0000   0.368630   0.418570   0.305870    1a       1
                            0.000000   0.000000   0.000000  0.00
 36 Cd        Cd4  1.0000   0.384490   0.397690   0.444730    1a       1
                            0.000000   0.000000   0.000000  0.00
 37 Cd        Cd5  1.0000   0.874160   0.664990   0.375660    1a       1
                            0.000000   0.000000   0.000000  0.00
 38 Cd        Cd6  1.0000   0.880660   0.668060   0.474900    1a       1
                            0.000000   0.000000   0.000000  0.00
 39 Cd        Cd7  1.0000   0.428120   0.917580   0.306550    1a       1
                            0.000000   0.000000   0.000000  0.00
 40 Cd        Cd8  1.0000   0.377520   0.937890   0.444100    1a       1
                            0.000000   0.000000   0.000000  0.00
  0 0 0 0 0 0 0
THERI 1
  1         S1  0.000000
  2         S2  0.000000
  3         S3  0.000000
  4         S4  0.000000
  5         S5  0.000000
  6         S6  0.000000
  7         S7  0.000000
  8         S8  0.000000
  9        Ag1  0.000000
 10        Ag2  0.000000
 11        Ag3  0.000000
 12        Ag4  0.000000
 13        Ag5  0.000000
 14        Ag6  0.000000
 15        Ag7  0.000000
 16        Ag8  0.000000
 17        Ag9  0.000000
 18       Ag10  0.000000
 19       Ag11  0.000000
 20       Ag12  0.000000
 21       Ag13  0.000000
 22       Ag14  0.000000
 23       Ag15  0.000000
 24       Ag16  0.000000
 25       Ag17  0.000000
 26       Ag18  0.000000
 27       Ag19  0.000000
 28       Ag20  0.000000
 29       Ag21  0.000000
 30       Ag22  0.000000
 31       Ag23  0.000000
 32       Ag24  0.000000
 33        Cd1  0.000000
 34        Cd2  0.000000
 35        Cd3  0.000000
 36        Cd4  0.000000
 37        Cd5  0.000000
 38        Cd6  0.000000
 39        Cd7  0.000000
 40        Cd8  0.000000
  0 0 0
SHAPE
  0       0       0       0   0.000000  0   192   192   192   192
BOUND
       0        4         0        7         0        1
  0   0   0   0  0
SBOND
  1    Ag     S    0.00000    3.08839  0  1  1  0  1  0.250  2.000 127 127 127
  2    Cd     S    0.00000    3.16695  0  1  1  0  1  0.250  2.000 127 127 127
  0 0 0 0
SITET
  1         S1  1.0400 255 250   0 255 250   0 204  0
  2         S2  1.0400 255 250   0 255 250   0 204  0
  3         S3  1.0400 255 250   0 255 250   0 204  0
  4         S4  1.0400 255 250   0 255 250   0 204  0
  5         S5  1.0400 255 250   0 255 250   0 204  0
  6         S6  1.0400 255 250   0 255 250   0 204  0
  7         S7  1.0400 255 250   0 255 250   0 204  0
  8         S8  1.0400 255 250   0 255 250   0 204  0
  9        Ag1  1.4400 183 187 189 183 187 189 204  0
 10        Ag2  1.4400 183 187 189 183 187 189 204  0
 11        Ag3  1.4400 183 187 189 183 187 189 204  0
 12        Ag4  1.4400 183 187 189 183 187 189 204  0
 13        Ag5  1.4400 183 187 189 183 187 189 204  0
 14        Ag6  1.4400 183 187 189 183 187 189 204  0
 15        Ag7  1.4400 183 187 189 183 187 189 204  0
 16        Ag8  1.4400 183 187 189 183 187 189 204  0
 17        Ag9  1.4400 183 187 189 183 187 189 204  0
 18       Ag10  1.4400 183 187 189 183 187 189 204  0
 19       Ag11  1.4400 183 187 189 183 187 189 204  0
 20       Ag12  1.4400 183 187 189 183 187 189 204  0
 21       Ag13  1.4400 183 187 189 183 187 189 204  0
 22       Ag14  1.4400 183 187 189 183 187 189 204  0
 23       Ag15  1.4400 183 187 189 183 187 189 204  0
 24       Ag16  1.4400 183 187 189 183 187 189 204  0
 25       Ag17  1.4400 183 187 189 183 187 189 204  0
 26       Ag18  1.4400 183 187 189 183 187 189 204  0
 27       Ag19  1.4400 183 187 189 183 187 189 204  0
 28       Ag20  1.4400 183 187 189 183 187 189 204  0
 29       Ag21  1.4400 183 187 189 183 187 189 204  0
 30       Ag22  1.4400 183 187 189 183 187 189 204  0
 31       Ag23  1.4400 183 187 189 183 187 189 204  0
 32       Ag24  1.4400 183 187 189 183 187 189 204  0
 33        Cd1  1.5200 242  30 220 242  30 220 204  0
 34        Cd2  1.5200 242  30 220 242  30 220 204  0
 35        Cd3  1.5200 242  30 220 242  30 220 204  0
 36        Cd4  1.5200 242  30 220 242  30 220 204  0
 37        Cd5  1.5200 242  30 220 242  30 220 204  0
 38        Cd6  1.5200 242  30 220 242  30 220 204  0
 39        Cd7  1.5200 242  30 220 242  30 220 204  0
 40        Cd8  1.5200 242  30 220 242  30 220 204  0
  0 0 0 0 0 0
VECTR
 0 0 0 0 0
VECTT
 0 0 0 0 0
SPLAN
  0   0   0   0
LBLAT
 -1
LBLSP
 -1
DLATM
225 227 229 231 233 235 237 239 241 243 245 247 249 251 253 255 257 259 261 263 265 267 269 271 273 275 277 279 393 395 397 399 401 403 405 407 409 411 413 415 417 419 421 423 425 427 429 431 433 435 437 439 441 443 445 447 505 507 509 511 513 515 517 519 521 523 525 527 529 531 533 535 537 539 541 543 545 547 549 551 553 555 557 559 673 675 677 679 681 683 685 687 689 691 693 695 697 699 701 703 705 707 709 711 713 715 717 719 721 723 725 727 785 787 789 791 793 795 797 799 801 803 805 807 809 811 813 815 817 819 821 823 825 827 829 831 833 835 837 839 953 955 957 959 961 963 965 967 969 971 973 975 977 979 981 983 985 987 989 991 993 995 997 999 1001 1003 1005 1007  -1
DLBND
 -1
DLPLY
 -1
PLN2D
  0   0   0   0
ATOMT
  1          S  1.0400 255 250   0 255 250   0 204
  2         Ag  1.4400 183 187 189 183 187 189 204
  3         Cd  1.5200 242  30 220 242  30 220 204
  0 0 0 0 0 0
SCENE
-0.349347  0.935981  0.043544  0.000000
-0.030216 -0.057702  0.997876  0.000000
 0.936506  0.347289  0.048439  0.000000
 0.000000  0.000000  0.000000  1.000000
  0.000   0.000
  0.000
  1.629
HBOND 0 2

STYLE
DISPF 37753794
MODEL   0  1  0
SURFS   0  1  1
SECTS  32  1
FORMS   0  1
ATOMS   0  0  1
BONDS   1
POLYS   1
VECTS 1.000000
FORMP
  1  1.0   0   0   0
ATOMP
 24  24   0  50  2.0   0
BONDP
  1  16  0.250  2.000 127 127 127
POLYP
 204 1  1.000 180 180 180
ISURF
  0   0   0   0
TEX3P
  1  0.00000E+00  1.00000E+00
SECTP
  1  0.00000E+00  1.00000E+00  0.00000E+00  0.00000E+00  0.00000E+00  0.00000E+00
CONTR
 0.1 -1 1 1 10 -1 2 5
 2 1 2 1
   0   0   0
   0   0   0
   0   0   0
   0   0   0
HKLPP
 192 1  1.000 255   0 255
UCOLP
   0   0  1.000   0   0   0
COMPS 1
LABEL 1    12  1.000 0
PROJT 0  0.962
BKGRC
 255 255 255
DPTHQ 1 -0.5000  3.5000
LIGHT0 1
 1.000000  0.000000  0.000000  0.000000
 0.000000  1.000000  0.000000  0.000000
 0.000000  0.000000  1.000000  0.000000
 0.000000  0.000000  0.000000  1.000000
 0.000000  0.000000 20.000000  0.000000
 0.000000  0.000000 -1.000000
  26  26  26 255
 179 179 179 255
 255 255 255 255
LIGHT1
 1.000000  0.000000  0.000000  0.000000
 0.000000  1.000000  0.000000  0.000000
 0.000000  0.000000  1.000000  0.000000
 0.000000  0.000000  0.000000  1.000000
 0.000000  0.000000 20.000000  0.000000
 0.000000  0.000000 -1.000000
   0   0   0   0
   0   0   0   0
   0   0   0   0
LIGHT2
 1.000000  0.000000  0.000000  0.000000
 0.000000  1.000000  0.000000  0.000000
 0.000000  0.000000  1.000000  0.000000
 0.000000  0.000000  0.000000  1.000000
 0.000000  0.000000 20.000000  0.000000
 0.000000  0.000000 -1.000000
   0   0   0   0
   0   0   0   0
   0   0   0   0
LIGHT3
 1.000000  0.000000  0.000000  0.000000
 0.000000  1.000000  0.000000  0.000000
 0.000000  0.000000  1.000000  0.000000
 0.000000  0.000000  0.000000  1.000000
 0.000000  0.000000 20.000000  0.000000
 0.000000  0.000000 -1.000000
   0   0   0   0
   0   0   0   0
   0   0   0   0
SECCL 0

TEXCL 0

ATOMM
 204 204 204 255
  25.600
BONDM
 255 255 255 255
 128.000
POLYM
 255 255 255 255
 128.000
SURFM
   0   0   0 255
 128.000
FORMM
 255 255 255 255
 128.000
HKLPM
 255 255 255 255
 128.000
