# Supplementary material for: Epitaxial growth of highly symmetrical branched noble metal-semiconductor heterostructures with efficient plasmon-induced hot-electron transfer
Source: Nat Commun. 2023 May 3;14:2538. doi: 10.1038/s41467-023-38237-7 (PMC10156852; doi:10.1038/s41467-023-38237-7)
Supplement: Supplementary file 7 — Source Data [file 41467_2023_38237_MOESM7_ESM.xlsx]

## Sheet: Fig3b Ag-CdS UV-Vis Abs.
Wavelength (nm)	Absorbance (AU)
190	3.65479
191	3.53408
192	3.60853
193	3.45941
194	3.7512
195	3.38988
196	3.30161
197	3.44215
198	3.84076
199	4
200	3.97744
201	3.57426
202	3.42462
203	3.45035
204	3.29435
205	3.54544
206	3.30844
207	3.27853
208	3.46603
209	3.34094
210	3.17042
211	3.34766
212	3.13805
213	3.15798
214	3.11169
215	3.2278
216	3.2328
217	3.26587
218	3.35789
219	3.26596
220	3.41365
221	3.62013
222	3.50042
223	3.83243
224	4
225	4
226	3.88555
227	3.62339
228	3.43991
229	3.94792
230	3.67769
231	3.75048
232	3.37561
233	3.60278
234	3.49232
235	3.64173
236	3.98994
237	4
238	3.22075
239	3.59434
240	3.51049
241	4
242	3.61186
243	3.65185
244	3.59658
245	3.47117
246	3.84897
247	3.80348
248	3.39346
249	3.65319
250	3.50442
251	3.63237
252	3.78004
253	3.53067
254	3.47351
255	3.59353
256	3.37259
257	3.37771
258	3.93281
259	3.61045
260	3.20845
261	3.70617
262	3.68165
263	3.60963
264	3.79241
265	3.59493
266	3.52233
267	3.44056
268	3.35133
269	3.26515
270	3.94156
271	4
272	3.37631
273	4
274	3.70022
275	2.88349
276	3.24452
277	3.27013
278	3.60011
279	3.77637
280	2.27518
281	1.95902
282	1.63957
283	1.48977
284	1.39156
285	1.31816
286	1.27256
287	1.2382
288	1.21856
289	1.1957
290	1.17629
291	1.16457
292	1.14608
293	1.12911
294	1.11404
295	1.09888
296	1.08557
297	1.07158
298	1.05934
299	1.04398
300	1.03337
301	1.0223
302	1.01133
303	0.998828
304	0.986782
305	0.979807
306	0.96952
307	0.956025
308	0.945585
309	0.934412
310	0.923186
311	0.913186
312	0.902795
313	0.892151
314	0.884051
315	0.87524
316	0.868417
317	0.861381
318	0.855358
319	0.848865
320	0.842664
321	0.836908
322	0.830264
323	0.825106
324	0.819939
325	0.815371
326	0.810214
327	0.804022
328	0.798149
329	0.793003
330	0.790681
331	0.783866
332	0.780497
333	0.776314
334	0.771929
335	0.768103
336	0.763766
337	0.758576
338	0.75534
339	0.752278
340	0.747166
341	0.743241
342	0.740622
343	0.735189
344	0.729312
345	0.72629
346	0.723301
347	0.719518
348	0.71627
349	0.712979
350	0.710918
351	0.706857
352	0.703719
353	0.699428
354	0.693637
355	0.68826
356	0.686507
357	0.690694
358	0.690937
359	0.68853
360	0.685772
361	0.678148
362	0.671972
363	0.669042
364	0.669264
365	0.667375
366	0.664107
367	0.661683
368	0.660155
369	0.657164
370	0.65396
371	0.65274
372	0.65145
373	0.648295
374	0.646835
375	0.643793
376	0.644731
377	0.643472
378	0.640497
379	0.638438
380	0.638341
381	0.636299
382	0.635723
383	0.635875
384	0.634849
385	0.631754
386	0.632452
387	0.629243
388	0.62712
389	0.629264
390	0.626632
391	0.624212
392	0.620937
393	0.62157
394	0.624934
395	0.622063
396	0.621707
397	0.61825
398	0.616236
399	0.618237
400	0.618638
401	0.617239
402	0.61744
403	0.615551
404	0.613095
405	0.612037
406	0.614938
407	0.617094
408	0.612696
409	0.610955
410	0.612781
411	0.611202
412	0.609105
413	0.610875
414	0.611343
415	0.610226
416	0.609011
417	0.610084
418	0.609149
419	0.607599
420	0.606788
421	0.603834
422	0.6059
423	0.607796
424	0.607889
425	0.607818
426	0.606665
427	0.603044
428	0.603643
429	0.601726
430	0.599926
431	0.608957
432	0.610016
433	0.601054
434	0.601148
435	0.604796
436	0.601708
437	0.603689
438	0.602256
439	0.600627
440	0.602006
441	0.599267
442	0.603258
443	0.602781
444	0.605105
445	0.604136
446	0.60256
447	0.602382
448	0.604836
449	0.602031
450	0.604207
451	0.605315
452	0.603918
453	0.604512
454	0.60258
455	0.601365
456	0.601924
457	0.600674
458	0.600246
459	0.601536
460	0.602422
461	0.602954
462	0.599996
463	0.598356
464	0.597226
465	0.596337
466	0.598858
467	0.599959
468	0.596352
469	0.595402
470	0.594056
471	0.591704
472	0.590361
473	0.588703
474	0.58761
475	0.58674
476	0.586884
477	0.586973
478	0.58345
479	0.581886
480	0.580378
481	0.579456
482	0.579279
483	0.577815
484	0.578238
485	0.561515
486	0.570612
487	0.592868
488	0.579817
489	0.571401
490	0.571314
491	0.570555
492	0.568761
493	0.56722
494	0.568067
495	0.567714
496	0.566704
497	0.568977
498	0.568016
499	0.5673
500	0.568852
501	0.568307
502	0.569314
503	0.570294
504	0.573161
505	0.573496
506	0.57379
507	0.576375
508	0.577536
509	0.579174
510	0.579678
511	0.582095
512	0.585289
513	0.586989
514	0.589889
515	0.592738
516	0.593874
517	0.597258
518	0.600212
519	0.602844
520	0.606452
521	0.609032
522	0.612243
523	0.615358
524	0.61832
525	0.62145
526	0.624181
527	0.62741
528	0.630291
529	0.632432
530	0.636549
531	0.638793
532	0.640432
533	0.642941
534	0.645191
535	0.646983
536	0.649726
537	0.650936
538	0.650717
539	0.652669
540	0.653259
541	0.653281
542	0.653221
543	0.653462
544	0.651333
545	0.651043
546	0.649469
547	0.646597
548	0.644158
549	0.643393
550	0.639042
551	0.635176
552	0.630769
553	0.626637
554	0.623118
555	0.617064
556	0.612145
557	0.606745
558	0.600383
559	0.594158
560	0.586412
561	0.581145
562	0.574787
563	0.567592
564	0.56005
565	0.553171
566	0.54598
567	0.537296
568	0.5307
569	0.522366
570	0.515302
571	0.508669
572	0.502835
573	0.494896
574	0.485235
575	0.483053
576	0.474084
577	0.463825
578	0.461456
579	0.457818
580	0.446409
581	0.437543
582	0.435935
583	0.436523
584	0.422874
585	0.415026
586	0.415158
587	0.406545
588	0.402385
589	0.399158
590	0.391867
591	0.387358
592	0.380612
593	0.374193
594	0.374594
595	0.367814
596	0.365373
597	0.360062
598	0.354669
599	0.350938
600	0.348132
601	0.344408
602	0.340862
603	0.335462
604	0.333047
605	0.32772
606	0.325119
607	0.323411
608	0.320091
609	0.317776
610	0.31555
611	0.319033
612	0.316579
613	0.313948
614	0.308414
615	0.30234
616	0.298079
617	0.29501
618	0.294966
619	0.294948
620	0.292042
621	0.290893
622	0.286177
623	0.284173
624	0.282138
625	0.279862
626	0.27811
627	0.276286
628	0.276517
629	0.272917
630	0.268324
631	0.265757
632	0.265191
633	0.262996
634	0.260455
635	0.259685
636	0.257166
637	0.253267
638	0.246582
639	0.244326
640	0.248969
641	0.255389
642	0.256788
643	0.254148
644	0.249364
645	0.244908
646	0.242198
647	0.240798
648	0.238979
649	0.237529
650	0.236561
651	0.234713
652	0.23304
653	0.23174
654	0.231383
655	0.226009
656	0.217201
657	0.246918
658	0.23011
659	0.224283
660	0.222745
661	0.221338
662	0.220011
663	0.218801
664	0.217839
665	0.216343
666	0.215201
667	0.214053
668	0.212804
669	0.211847
670	0.21025
671	0.209259
672	0.208188
673	0.207382
674	0.206134
675	0.20492
676	0.204118
677	0.203083
678	0.201905
679	0.200973
680	0.200029
681	0.198959
682	0.19804
683	0.197201
684	0.196195
685	0.195054
686	0.194358
687	0.193422
688	0.192271
689	0.191341
690	0.190501
691	0.189653
692	0.188793
693	0.187988
694	0.187098
695	0.186304
696	0.185471
697	0.184773
698	0.183913
699	0.183089
700	0.182445
701	0.181589
702	0.180822
703	0.180302
704	0.179546
705	0.178971
706	0.17832
707	0.177707
708	0.177072
709	0.176307
710	0.175851
711	0.175251
712	0.17477
713	0.174241
714	0.173855
715	0.173168
716	0.172613
717	0.171892
718	0.171455
719	0.170831
720	0.17017
721	0.169612
722	0.168992
723	0.16837
724	0.167685
725	0.167234
726	0.166505
727	0.166085
728	0.165638
729	0.16504
730	0.164584
731	0.164014
732	0.163252
733	0.162774
734	0.162358
735	0.161372
736	0.16118
737	0.16053
738	0.159868
739	0.159673
740	0.158659
741	0.15819
742	0.157895
743	0.157458
744	0.15682
745	0.156443
746	0.15573
747	0.155432
748	0.154615
749	0.154457
750	0.153971
751	0.153182
752	0.152773
753	0.152368
754	0.15198
755	0.151503
756	0.151246
757	0.150859
758	0.150341
759	0.149778
760	0.14995
761	0.149003
762	0.148353
763	0.148665
764	0.148458
765	0.148367
766	0.147341
767	0.147213
768	0.147764
769	0.147146
770	0.146814
771	0.147022
772	0.146019
773	0.146664
774	0.146069
775	0.145864
776	0.145818
777	0.145802
778	0.145689
779	0.145796
780	0.14502
781	0.145463
782	0.145034
783	0.144962
784	0.144588
785	0.144907
786	0.144935
787	0.145011
788	0.145043
789	0.14438
790	0.144256
791	0.144354
792	0.144144
793	0.143981
794	0.144417
795	0.143086
796	0.142433
797	0.143455
798	0.142957
799	0.142703
800	0.142154
801	0.141972
802	0.141437
803	0.141632
804	0.141357
805	0.141152
806	0.141531
807	0.140271
808	0.140064
809	0.139413
810	0.139057
811	0.138908
812	0.138294
813	0.138282
814	0.137958
815	0.13701
816	0.1373
817	0.137128
818	0.136238
819	0.135912
820	0.136007
821	0.135574
822	0.134898
823	0.134799
824	0.134447
825	0.134445
826	0.133965
827	0.133867
828	0.133452
829	0.133161
830	0.132694
831	0.132472
832	0.132761
833	0.132534
834	0.132032
835	0.131694
836	0.131546
837	0.131405
838	0.131103
839	0.131348
840	0.131202
841	0.130826
842	0.130638
843	0.130447
844	0.130302
845	0.130497
846	0.130257
847	0.130259
848	0.130152
849	0.130195
850	0.130042
851	0.130154
852	0.130949
853	0.130727
854	0.129737
855	0.129491
856	0.129894
857	0.129672
858	0.129796
859	0.129894
860	0.130116
861	0.130127
862	0.130348
863	0.130847
864	0.130594
865	0.13062
866	0.13099
867	0.131586
868	0.131619
869	0.132217
870	0.13297
871	0.133162
872	0.133412
873	0.133996
874	0.134367
875	0.134422
876	0.134025
877	0.134181
878	0.133909
879	0.133296
880	0.132773
881	0.131486
882	0.131134
883	0.130536
884	0.129644
885	0.129558
886	0.128657
887	0.128266
888	0.12817
889	0.12777
890	0.127229
891	0.12746
892	0.12685
893	0.126748
894	0.12642
895	0.126461
896	0.126357
897	0.126204
898	0.126002
899	0.125963
900	0.12598
901	0.126111
902	0.12574
903	0.125904
904	0.126164
905	0.125947
906	0.125848
907	0.12564
908	0.125449
909	0.125676
910	0.125701
911	0.125308
912	0.125087
913	0.12472
914	0.124647
915	0.124638
916	0.124545
917	0.124206
918	0.123533
919	0.123497
920	0.123116
921	0.122766
922	0.122352
923	0.122183
924	0.122013
925	0.121659
926	0.121427
927	0.121229
928	0.121044
929	0.120795
930	0.120502
931	0.120411
932	0.120287
933	0.120261
934	0.120317
935	0.120073
936	0.119901
937	0.120219
938	0.120351
939	0.119889
940	0.119709
941	0.119466
942	0.119635
943	0.119704
944	0.119667
945	0.119449
946	0.119394
947	0.119382
948	0.119455
949	0.119466
950	0.11933
951	0.119385
952	0.119371
953	0.119295
954	0.119528
955	0.119054
956	0.11946
957	0.1195
958	0.119137
959	0.119133
960	0.119201
961	0.118971
962	0.119157
963	0.119006
964	0.119027
965	0.119094
966	0.118828
967	0.118841
968	0.118863
969	0.118844
970	0.118475
971	0.118116
972	0.118714
973	0.11803
974	0.118049
975	0.11808
976	0.118116
977	0.118027
978	0.117858
979	0.117682
980	0.117655
981	0.116848
982	0.117096
983	0.116847
984	0.117185
985	0.11658
986	0.116114
987	0.116316
988	0.116415
989	0.11587
990	0.11593
991	0.115534
992	0.116109
993	0.115367
994	0.114457
995	0.114758
996	0.114737
997	0.114697
998	0.114198
999	0.114204
1000	0.113419
1001	0.113804
1002	0.113332
1003	0.113327
1004	0.112983
1005	0.113428
1006	0.112711
1007	0.11221
1008	0.112209
1009	0.112155
1010	0.112073
1011	0.111941
1012	0.110855
1013	0.111703
1014	0.110702
1015	0.111574
1016	0.110212
1017	0.109632
1018	0.110241
1019	0.10909
1020	0.109376
1021	0.108216
1022	0.108305
1023	0.10841
1024	0.10815
1025	0.107878
1026	0.107079
1027	0.107055
1028	0.106434
1029	0.105986
1030	0.106017
1031	0.105129
1032	0.104909
1033	0.104119
1034	0.103631
1035	0.105411
1036	0.10411
1037	0.103134
1038	0.103318
1039	0.102104
1040	0.102516
1041	0.102112
1042	0.101367
1043	0.100255
1044	0.100615
1045	0.10092
1046	0.102716
1047	0.101895
1048	0.101017
1049	0.100808
1050	0.10136
1051	0.100541
1052	0.101599
1053	0.098752
1054	0.0993257
1055	0.0974503
1056	0.0997605
1057	0.0977297
1058	0.0991163
1059	0.0987048
1060	0.0987988
1061	0.0971241
1062	0.0951624
1063	0.0976186
1064	0.0983267
1065	0.096211
1066	0.099093
1067	0.0952277
1068	0.0997591
1069	0.0977001
1070	0.0959196
1071	0.0986595
1072	0.0977988
1073	0.0985384
1074	0.0969849
1075	0.0953317
1076	0.0935206
1077	0.0956187
1078	0.0964046
1079	0.0933719
1080	0.0913191
1081	0.0943747
1082	0.0916896
1083	0.100543
1084	0.0961595
1085	0.0930476
1086	0.094964
1087	0.092773
1088	0.0911875
1089	0.0949574
1090	0.0909014
1091	0.098866
1092	0.0868912
1093	0.0906763
1094	0.0970125
1095	0.0925689
1096	0.0852942
1097	0.0914898
1098	0.0922642
1099	0.083518
1100	0.0888238

## Sheet: Fig3c Ag-CdS Visible TA Spectra
Wavelength (nm)	449.586	450.168	450.749	451.33	451.912	452.493	453.075	453.656	454.238	454.82	455.401	455.983	456.565	457.147	457.729	458.311	458.893	459.475	460.057	460.639	461.221	461.804	462.386	462.968	463.551	464.133	464.716	465.298	465.881	466.463	467.046	467.629	468.212	468.794	469.377	469.96	470.543	471.126	471.709	472.292	472.875	473.459	474.042	474.625	475.209	475.792	476.375	476.959	477.542
-5.51363	0.00037	-5.1e-05	-0.000143	-9.1e-05	-0.000305	-0.000424	1.4e-05	7.4e-05	2e-05	0.000135	-3.6e-05	-0.000131	-0.000105	-0.000141	9.4e-05	-8.3e-05	-0.000133	1.6e-05	-0.00012	-0.000182	8e-06	1.4e-05	-9.5e-05	-9.1e-05	-9.9e-05	-4.7e-05	3.4e-05	7.3e-05	-0.000185	-0.000165	-7.2e-05	9e-06	-0.000126	-5.9e-05	-4.1e-05	5e-06	-5.5e-05	-0.000135	-0.000155	-0.00013	-8.3e-05	-0.000144	-0.000189	-8.7e-05	-2.7e-05	-1.3e-05	-0.000118	-0.000103	-7.5e-05
-5.01396	0.000125	1.7e-05	-0.000125	0.000129	5.3e-05	-0.000182	0.000119	3.3e-05	0.000208	0.000245	-7e-06	-6.3e-05	0.000291	3.2e-05	3.1e-05	-0.000184	3.4e-05	-2.4e-05	8.2e-05	0.000127	0.000182	0.000173	-6.8e-05	1.4e-05	4.8e-05	1.9e-05	0.000168	8e-05	-3.6e-05	2.8e-05	6.1e-05	4.9e-05	4e-05	-1.5e-05	-0.00011	-0.00012	-0.000118	-7.1e-05	-0.000141	-8.8e-05	-5.4e-05	-9.7e-05	-3.8e-05	4.5e-05	8e-06	-7.2e-05	-5.9e-05	-9e-06	-2.8e-05
-4.51347	0.000336	-7e-06	0.000256	-6.5e-05	-0.000234	-0.00015	-0.000352	-6.6e-05	3.7e-05	-3.3e-05	2.3e-05	-8e-06	6.1e-05	-1.5e-05	1.4e-05	-9.6e-05	8.3e-05	2.7e-05	-5.6e-05	3.9e-05	-0.00015	-3.2e-05	-7.8e-05	-0.000129	5.4e-05	-9.1e-05	-6.2e-05	9e-06	9.9e-05	9.7e-05	8e-06	5.5e-05	3.1e-05	4.2e-05	0.000133	5.8e-05	8.8e-05	0.0001	0.000124	1.1e-05	8.4e-05	4.7e-05	6e-05	8.3e-05	4.6e-05	0.000172	6.9e-05	7.7e-05	5.6e-05
-4.01624	0.000189	4.5e-05	0.000385	0.000429	5.3e-05	-0.000107	-0.000298	1.1e-05	3.2e-05	-0.00013	-0.000198	-0.000167	8.9e-05	2.9e-05	-0.000104	0.000163	-3e-05	-0.000118	0.000168	0.000101	-3.5e-05	7.3e-05	8.2e-05	-9.2e-05	-0.00011	-7.1e-05	-0.00022	-0.000206	2.2e-05	-1.4e-05	-0.000121	8.2e-05	0.000134	2.4e-05	-4e-05	7.8e-05	0.000115	6.6e-05	-1.7e-05	1.6e-05	-4e-06	3e-05	8.4e-05	5.5e-05	-1.7e-05	2.9e-05	-5e-06	9.7e-05	6e-06
-3.51494	-0.000404	-0.000119	-0.000276	9e-06	0.000279	0.000309	0.000202	0.000123	-9.9e-05	-0.000129	-3.1e-05	0.000141	0.000134	-0.000142	-0.000122	6e-06	-7e-05	4.3e-05	0.000199	0.000137	9e-05	-3.4e-05	-2e-05	0.000122	-0.000182	-2.5e-05	-4.4e-05	-3e-05	6.3e-05	-5e-06	-0.000223	-6.2e-05	2.5e-05	-7.9e-05	-0.000127	-3.5e-05	3.8e-05	0.000108	-5.9e-05	-2.6e-05	5.4e-05	2.5e-05	-3.2e-05	-0.000128	-0.000111	-0.00012	2.7e-05	-6.1e-05	-0.000116
-3.01363	-0.00053	-0.000149	-0.000461	-0.000215	0.000228	4e-06	-0.000108	-0.000111	-0.000184	-7e-06	0.000241	0.000234	7e-05	0.000265	2.7e-05	6.7e-05	3.9e-05	9.7e-05	0.000119	4.1e-05	6.6e-05	-0.00014	7.9e-05	0.000313	0.000199	0.00011	0.000127	-2.3e-05	7.5e-05	7e-06	7.5e-05	9.1e-05	-6.4e-05	-2.3e-05	2.2e-05	4e-05	4.1e-05	-1.9e-05	-7e-06	0.000191	7.3e-05	5.1e-05	-1.7e-05	1.5e-05	2.7e-05	-2.4e-05	3e-06	-9.1e-05	2e-06
-2.51396	-0.000319	-5.7e-05	-5.7e-05	0.000134	2.1e-05	4.7e-05	-9.2e-05	-0.000158	-2.3e-05	9.3e-05	0.000178	-8e-06	-0.000239	0.000295	0.000118	0.000139	0.000147	8.1e-05	-7.6e-05	0.000143	0.00012	5.6e-05	0.0001	2.3e-05	0.000246	0.000176	0.000136	-1.2e-05	6.4e-05	0.000133	6.1e-05	1.5e-05	2.7e-05	2.5e-05	-3.7e-05	1.3e-05	2.6e-05	5.4e-05	0.000125	3.9e-05	5.8e-05	7.1e-05	6.1e-05	-8e-06	6.6e-05	5.1e-05	9.5e-05	-4e-05	0.000137
-2.01347	-5.4e-05	-7.2e-05	0.000223	-3e-06	7.9e-05	0.000142	0.000124	-6e-06	4.4e-05	8.5e-05	0.000161	3.8e-05	-5.4e-05	3e-05	8e-05	-4.9e-05	4.9e-05	8e-05	7.6e-05	1.4e-05	1.5e-05	-2e-06	3.5e-05	-2.9e-05	-2.4e-05	0	-2.8e-05	4.5e-05	9e-05	0.000119	0.000204	-3.3e-05	-2.9e-05	4.8e-05	0.000171	7.2e-05	-8e-06	8e-06	0.000119	-1.4e-05	1.5e-05	6.7e-05	3.6e-05	3e-05	-2.8e-05	-3.2e-05	1.8e-05	5.9e-05	7.5e-05
-1.5138	6.3e-05	0.000265	0.000122	-0.000132	2.6e-05	0.000174	0.000227	-0.000111	-0.000178	-0.000221	-0.000195	-5.4e-05	-5.4e-05	-0.000128	-0.000124	1.8e-05	-7.3e-05	-0.000201	-0.000169	-0.00015	-9.8e-05	-2.5e-05	-2.9e-05	-3.4e-05	-5.7e-05	-0.000121	-6.3e-05	3e-06	-9.4e-05	-6.6e-05	-1e-05	-0.000182	1.6e-05	-1.8e-05	-4.2e-05	-0.000181	-0.000121	-4.2e-05	2.3e-05	-3.7e-05	-0.000156	-0.000111	1e-06	-9.1e-05	-5e-05	4.7e-05	-4.8e-05	-2e-06	-2.8e-05
-1.46415	6.5e-05	0.000323	9.6e-05	-0.000128	2e-06	0.000185	0.000236	-0.000135	-0.000211	-0.000264	-0.000249	-7.6e-05	-7.2e-05	-0.000139	-0.00015	3.8e-05	-8.4e-05	-0.000239	-0.000211	-0.000164	-0.000108	-2.4e-05	-3.5e-05	-3.5e-05	-5.3e-05	-0.00013	-6.2e-05	-3e-06	-0.000117	-8.7e-05	-3.9e-05	-0.000199	2.3e-05	-2.6e-05	-7.1e-05	-0.000211	-0.000134	-4.7e-05	1.3e-05	-3.9e-05	-0.000174	-0.00013	-3e-06	-0.000105	-5.5e-05	4.8e-05	-5.5e-05	-1.2e-05	-4.1e-05
-1.42021	6.7e-05	0.000374	7.2e-05	-0.000125	-1.9e-05	0.000194	0.000245	-0.000157	-0.00024	-0.000303	-0.000297	-9.5e-05	-8.8e-05	-0.000149	-0.000172	5.5e-05	-9.3e-05	-0.000272	-0.000248	-0.000176	-0.000116	-2.2e-05	-4.1e-05	-3.7e-05	-4.9e-05	-0.000138	-6.2e-05	-9e-06	-0.000137	-0.000105	-6.5e-05	-0.000213	2e-05	-4e-05	-9e-05	-0.000227	-0.000131	-6.2e-05	-9e-06	-5.5e-05	-0.000181	-0.00013	-1.2e-05	-0.000117	-7.1e-05	2.4e-05	-6.3e-05	-2.6e-05	-5.4e-05
-1.36406	6.9e-05	0.00044	4.2e-05	-0.000121	-4.6e-05	0.000206	0.000255	-0.000184	-0.000276	-0.000351	-0.000358	-0.00012	-0.000109	-0.00016	-0.000195	6.8e-05	-0.000105	-0.000284	-0.00026	-0.000175	-0.000119	-1.7e-05	-5.1e-05	-4.9e-05	-4.9e-05	-0.000148	-7e-05	-2.9e-05	-0.000148	-0.000114	-9.5e-05	-0.000228	-8e-06	-6.7e-05	-0.000106	-0.000235	-0.000117	-8.9e-05	-4.2e-05	-8e-05	-0.000189	-0.00013	-2.4e-05	-0.000133	-9.2e-05	-6e-06	-7.4e-05	-4.4e-05	-7.2e-05
-1.3136	7.3e-05	0.000481	1.8e-05	-0.000112	-6.9e-05	0.000185	0.000238	-0.00017	-0.00023	-0.000334	-0.000364	-0.000129	-0.000111	-0.000155	-0.000183	5.1e-05	-0.000115	-0.000243	-0.000225	-0.000157	-0.000115	-1.1e-05	-6.1e-05	-6.3e-05	-5.1e-05	-0.000157	-7.7e-05	-4.6e-05	-0.000158	-0.000123	-0.000122	-0.000241	-3.3e-05	-9.2e-05	-0.000121	-0.000243	-0.000105	-0.000112	-7.2e-05	-0.000101	-0.000197	-0.00013	-3.5e-05	-0.000148	-0.00011	-3.3e-05	-8.3e-05	-6e-05	-8.8e-05
-1.26396	0.000119	0.000406	6e-06	-8.9e-05	-8.7e-05	0.000126	0.000197	-0.000131	-0.00015	-0.000299	-0.000361	-0.000137	-0.000114	-0.000151	-0.000172	3.3e-05	-0.000125	-0.000202	-0.00019	-0.000139	-0.000111	-6e-06	-7.1e-05	-7.6e-05	-5.3e-05	-0.000166	-8.5e-05	-6.4e-05	-0.000169	-0.000132	-0.000149	-0.000253	-5.8e-05	-0.000117	-0.000135	-0.00025	-9.3e-05	-0.000135	-0.000101	-0.000123	-0.000204	-0.00013	-4.5e-05	-0.000162	-0.000129	-5.9e-05	-9.2e-05	-7.6e-05	-0.000103
-1.21513	0.000164	0.000332	-6e-06	-6.6e-05	-0.000105	6.9e-05	0.000157	-9.3e-05	-7.2e-05	-0.000264	-0.000358	-0.000145	-0.000116	-0.000147	-0.000161	1.6e-05	-0.000135	-0.000161	-0.000155	-0.000121	-0.000108	0	-8.1e-05	-9e-05	-5.5e-05	-0.000175	-9.2e-05	-8.1e-05	-0.000179	-0.00014	-0.000175	-0.000266	-8.2e-05	-0.000141	-0.000149	-0.000258	-8.1e-05	-0.000158	-0.000129	-0.000144	-0.000211	-0.000129	-5.5e-05	-0.000175	-0.000147	-8.6e-05	-0.000101	-9.1e-05	-0.000118
-1.16467	0.000211	0.000255	-1.9e-05	-4.3e-05	-0.000124	9e-06	0.000115	-5.4e-05	1e-05	-0.000229	-0.000355	-0.000153	-0.000118	-0.000142	-0.000149	-1e-06	-0.000146	-0.000119	-0.000119	-0.000102	-0.000104	6e-06	-9.1e-05	-0.000103	-5.6e-05	-0.000184	-0.0001	-9.8e-05	-0.000189	-0.000149	-0.000202	-0.000279	-0.000108	-0.000166	-0.000163	-0.000265	-6.9e-05	-0.000182	-0.000159	-0.000166	-0.000218	-0.000129	-6.6e-05	-0.00019	-0.000166	-0.000113	-0.00011	-0.000108	-0.000134
-1.11341	0.000259	0.000178	-3.1e-05	-1.9e-05	-0.000143	-5.1e-05	7.3e-05	-1.4e-05	9.2e-05	-0.000192	-0.000352	-0.000162	-0.00012	-0.000138	-0.000137	-1.9e-05	-0.000156	-7.7e-05	-8.3e-05	-8.4e-05	-0.0001	1.2e-05	-0.000101	-0.000117	-5.8e-05	-0.000193	-0.000107	-0.000116	-0.000199	-0.000158	-0.000229	-0.000292	-0.000133	-0.000191	-0.000178	-0.000273	-5.6e-05	-0.000205	-0.000189	-0.000188	-0.000225	-0.000129	-7.7e-05	-0.000204	-0.000185	-0.00014	-0.00012	-0.000124	-0.00015
-1.06458	0.000305	0.000104	-4.3e-05	4e-06	-0.000161	-0.000108	3.3e-05	2.4e-05	0.00017	-0.000158	-0.000349	-0.00017	-0.000123	-0.000134	-0.000126	-3.6e-05	-0.000167	-3.6e-05	-4.9e-05	-6.6e-05	-9.6e-05	1.8e-05	-0.000111	-0.000131	-6e-05	-0.000202	-0.000115	-0.000133	-0.000209	-0.000166	-0.000255	-0.000304	-0.000157	-0.000216	-0.000192	-0.00028	-4.4e-05	-0.000228	-0.000217	-0.000209	-0.000232	-0.000129	-8.7e-05	-0.000218	-0.000203	-0.000166	-0.000129	-0.00014	-0.000165
-1.01494	0.000351	2.9e-05	-5.6e-05	2.7e-05	-0.00018	-0.000167	-8e-06	6.3e-05	0.00025	-0.000123	-0.000346	-0.000178	-0.000125	-0.000129	-0.000114	-5.3e-05	-0.000177	5e-06	-1.4e-05	-4.8e-05	-9.3e-05	2.4e-05	-0.000121	-0.000144	-6.2e-05	-0.00021	-0.000122	-0.000151	-0.00022	-0.000175	-0.000282	-0.000317	-0.000182	-0.00024	-0.000206	-0.000288	-3.2e-05	-0.000251	-0.000246	-0.00023	-0.000239	-0.000129	-9.8e-05	-0.000232	-0.000221	-0.000193	-0.000138	-0.000155	-0.000181
-0.96529	0.000397	-4.6e-05	-6.8e-05	5e-05	-0.000198	-0.000225	-4.8e-05	0.000102	0.00033	-8.8e-05	-0.000343	-0.000186	-0.000127	-0.000125	-0.000103	-7e-05	-0.000187	4.6e-05	2.2e-05	-3e-05	-8.9e-05	2.9e-05	-0.000131	-0.000158	-6.4e-05	-0.000219	-0.00013	-0.000168	-0.00023	-0.000184	-0.000309	-0.00033	-0.000207	-0.000265	-0.000221	-0.000295	-2e-05	-0.000275	-0.000275	-0.000252	-0.000246	-0.000129	-9.9e-05	-0.000225	-0.000201	-0.000166	-8e-05	-9e-05	-0.000108
-0.91484	0.000444	-0.000122	-8e-05	7.4e-05	-0.000217	-0.000285	-9e-05	0.000141	0.000411	-5.2e-05	-0.00034	-0.000194	-0.000129	-0.000121	-9.1e-05	-8.8e-05	-0.000198	8.8e-05	5.7e-05	-1.1e-05	-8.5e-05	3.5e-05	-0.000141	-0.000171	-6.5e-05	-0.000228	-0.000136	-0.000174	-0.000193	-0.000167	-0.000279	-0.000267	-8e-05	-8.4e-05	-6.3e-05	-7.4e-05	6.2e-05	-2.6e-05	-3e-05	5e-06	-6.5e-05	9.4e-05	7.7e-05	-3.8e-05	-1e-05	0	4.6e-05	9.1e-05	4.7e-05
-0.86438	0.000491	-0.000199	-9.3e-05	9.7e-05	-0.000236	-0.000344	-0.000131	0.00018	0.000492	-1.7e-05	-0.000337	-0.000202	-0.000132	-0.00012	-0.000101	-0.000111	-0.000102	-0.000163	-0.000131	-1.9e-05	-0.000178	-3.2e-05	-0.000194	-5.7e-05	-3.7e-05	-0.000153	-4.5e-05	-8.1e-05	4e-05	-9.2e-05	-0.000135	-9.3e-05	8e-06	7.4e-05	0.00011	0.000117	0.000137	9.8e-05	0.00016	8.7e-05	-3.5e-05	-8e-06	9.6e-05	5.5e-05	8e-06	1.2e-05	-4.2e-05	3.2e-05	-4.5e-05
-0.81393	0.000482	-0.000247	-0.000244	2.7e-05	-0.000225	-0.000254	-0.000189	0.000287	0.000108	-0.000241	0.000191	0.000131	-0.000236	-0.000103	-0.000172	-8.5e-05	5e-06	-0.000558	-0.000445	-0.000127	-0.000126	-0.000102	-4.8e-05	6.9e-05	0.0001	-5.8e-05	-0.000223	-0.000255	-0.000139	-0.000136	-0.00013	-0.000124	-0.000136	-8.3e-05	3.8e-05	-3.6e-05	-0.00011	-0.000164	-9.4e-05	5e-06	-3e-05	-0.000108	-9.6e-05	-0.000112	-2.3e-05	8e-06	-4.9e-05	-1.7e-05	-8.8e-05
-0.76428	-0.000535	-8.7e-05	-0.000625	-5.6e-05	-3.7e-05	-0.000124	-8.2e-05	0.00014	-7.7e-05	-0.00024	-4e-06	-0.000256	0.000103	0.000228	-0.000172	-0.000141	-0.000283	-0.000466	-0.000346	-0.000301	-0.000317	-5.1e-05	-0.000233	-6e-05	-0.000117	-3.5e-05	-0.000236	-0.000287	-0.000258	-0.000122	-9.9e-05	-0.000145	-0.000105	-8.8e-05	2.2e-05	-9e-06	-5.5e-05	-0.000134	-7.5e-05	3.6e-05	-6.3e-05	7e-06	6.9e-05	8.6e-05	0.000142	3e-05	3.5e-05	0.000128	7.8e-05
-0.71383	8.4e-05	1.4e-05	-0.000317	5.9e-05	-0.000153	-3.5e-05	-0.000173	-7.6e-05	2.3e-05	-0.000417	-0.000413	4.3e-05	-0.000193	-0.000152	-0.000541	-0.000457	-0.00029	-0.000258	-0.000108	-0.000302	-0.000337	9.1e-05	8.8e-05	4.6e-05	-2.4e-05	-6.1e-05	0.000153	9.7e-05	7.3e-05	4.5e-05	9.4e-05	3.4e-05	4.7e-05	6e-05	0.000138	0.000224	0.000139	8.3e-05	0.000206	0.00015	0.000177	8.9e-05	0.000126	7.2e-05	1.2e-05	6.8e-05	3.1e-05	4.9e-05	9.8e-05
-0.66581	2e-06	-0.000328	-0.000447	7e-05	-6.9e-05	0.00025	-4.6e-05	-0.000236	-4.1e-05	-0.000293	0.000272	0.000189	-0.000126	-4.5e-05	-0.000217	-5.7e-05	-4.4e-05	-1.4e-05	0.000131	-0.000162	-0.000296	0.0001	0.000142	0.000104	0.0001	6.3e-05	0.000144	-0.000204	-4e-05	-2.1e-05	9e-06	-2.9e-05	4.7e-05	5e-06	3.4e-05	7.1e-05	2.6e-05	-5.2e-05	-0.000111	-3.4e-05	-1.3e-05	3.2e-05	0.000107	-1.4e-05	1.4e-05	8.3e-05	6.6e-05	2e-06	2.1e-05
-0.61373	6.5e-05	0.000199	-0.000206	0.00046	0.000695	0.000182	0.000248	0.000143	0.000144	-0.000155	0.000201	-5.2e-05	-0.000193	-7e-05	-0.000148	-2.6e-05	-8.1e-05	-0.000122	9.3e-05	-0.000154	-0.000405	-6.8e-05	-5.9e-05	-0.000116	2.9e-05	-7.6e-05	-6.6e-05	-0.000177	-0.000103	-6.8e-05	-3.2e-05	-0.000156	-5.6e-05	3e-06	4.7e-05	5.2e-05	6e-06	-5.7e-05	-1.2e-05	9e-06	2.7e-05	-1e-06	-7e-06	-8.4e-05	5e-05	6.5e-05	9.8e-05	3.2e-05	1.2e-05
-0.56409	0.000179	-0.000314	-0.000396	0.000141	0.000336	-0.000253	0.000152	0.000201	0.000124	-0.000108	0.000127	0.000348	-0.000247	-0.000172	-0.000186	-0.000276	-0.000109	-0.000299	-4.9e-05	-7e-06	-6.4e-05	0.000143	0.000152	1.8e-05	9e-05	8.5e-05	0.000112	0.000106	7.4e-05	2.2e-05	4.7e-05	-8.4e-05	-2.8e-05	3.5e-05	4.6e-05	2.6e-05	9.2e-05	-6.8e-05	4.9e-05	7.1e-05	8e-06	2.5e-05	2.8e-05	0.000103	0.00018	4.7e-05	7.3e-05	8e-06	2.8e-05
-0.51363	0.0005	0.000265	0.000267	0.000188	-5.9e-05	-3.6e-05	0.000245	4.8e-05	0.000517	0.000274	0.000168	0.00041	0.000233	0.000113	6.4e-05	7.5e-05	3.9e-05	-0.000237	2.1e-05	0.000166	-0.000118	0	0.000245	0.000126	-2.8e-05	-7.9e-05	3e-06	1.9e-05	-0.0001	-0.000119	-0.000112	1.1e-05	5e-06	-0.000113	-2.4e-05	-8.8e-05	5e-06	-5.1e-05	4.5e-05	-0.000103	-1.1e-05	7e-06	0	4.5e-05	2.4e-05	1.6e-05	6.7e-05	-7e-06	1.3e-05
-0.46399	-4.4e-05	0.000447	0.000288	-4.4e-05	-0.000113	0.000189	0.000428	0.000162	6.6e-05	-8.4e-05	0.000176	0.000276	-9.8e-05	3.8e-05	-0.000195	2e-06	-2e-06	-3.7e-05	-1.6e-05	-1.9e-05	-0.000332	3e-06	0.000147	-0.000167	-3.3e-05	-1e-05	-0.000125	-0.000156	-1e-06	-0.000158	-0.000214	1.6e-05	-7.5e-05	-0.000244	-5.2e-05	-2.2e-05	-5.1e-05	-0.000147	-6.6e-05	-0.000186	-0.0002	-6e-06	1.3e-05	9.3e-05	5.5e-05	0.000118	7.1e-05	2.1e-05	3e-06
-0.41354	0.000701	0.00087	0.000564	0.00046	0.000143	-3.7e-05	0.00017	0.000301	4.8e-05	-2.5e-05	0.000297	0.000468	0.000481	-3.6e-05	-0.000477	-0.000267	-0.000137	-3.4e-05	-7.9e-05	-0.000155	-0.000296	-6.5e-05	-2.7e-05	-0.000257	-1.6e-05	-0.000176	-0.000186	-0.000171	-8.9e-05	-8.9e-05	-0.000187	-0.000107	-0.000123	-0.000127	4.7e-05	7.6e-05	-9e-06	-6.3e-05	5.2e-05	3e-06	6.7e-05	0.00013	1.5e-05	6.3e-05	0.000101	7e-05	3.3e-05	3e-06	-6.4e-05
-0.36552	0.00048	0.000369	0.000121	0.000424	7.7e-05	4.6e-05	-1.3e-05	0.000226	-0.000196	-0.000386	2e-06	0.000346	2.4e-05	-0.000221	-0.000292	-0.0002	-2e-05	-0.000154	-0.000124	-3.8e-05	-5.9e-05	-6.9e-05	6.5e-05	-2.6e-05	-5e-05	-1.9e-05	3e-06	-0.000245	3.4e-05	9e-05	-0.000158	-0.000112	-4.9e-05	-3.9e-05	3.1e-05	-4.5e-05	-2.4e-05	-0.000201	-0.000177	-0.000172	-0.000208	-0.000129	-0.000192	-0.000129	-0.000132	-6.7e-05	-5.7e-05	-5.3e-05	-5.9e-05
-0.31344	-0.00041	0.000183	-0.000145	-7.6e-05	-0.000178	0.000188	0.000237	0.000252	-6.9e-05	-0.000244	-4.7e-05	0.000209	6.7e-05	7.1e-05	-0.000202	9.7e-05	5.6e-05	-0.000278	-0.000156	0.000102	3.2e-05	0.000126	3.1e-05	1.4e-05	-5.1e-05	3.3e-05	6e-06	9.7e-05	-9.6e-05	-8.8e-05	-0.000194	-3.9e-05	3.5e-05	1.9e-05	6.3e-05	6.2e-05	8.4e-05	-7.8e-05	-7.3e-05	6.1e-05	4.5e-05	3.6e-05	7e-05	0.000118	7.6e-05	6.5e-05	5.8e-05	3.7e-05	2.7e-05
-0.26461	-0.000398	-0.000364	-0.000252	-8.3e-05	1.4e-05	7.5e-05	0.000204	-5.6e-05	2.6e-05	9.3e-05	0.000326	0.00052	0.000477	0.00035	0.000206	0.000165	0.00013	-7.8e-05	-0.000191	4.3e-05	-7.3e-05	-0.000112	-7.6e-05	-1.1e-05	-6.6e-05	-0.000168	-0.000124	7.7e-05	0.000143	1.3e-05	-8e-06	0.000121	0.00013	0.000164	0.000178	0.000225	0.000202	1.6e-05	4.7e-05	0.0001	5.1e-05	0.000105	9.6e-05	9.5e-05	0.000142	3e-05	6.5e-05	1.2e-05	-5.3e-05
-0.21497	-0.000432	-0.000103	-0.000442	0.000261	0.00016	0.000267	7.8e-05	0.000198	4.4e-05	-0.00015	-9.2e-05	-0.000127	0.000133	0.000197	1e-06	-0.000215	-5e-05	-0.000275	-0.000337	-0.000327	-0.000273	-0.000275	-0.000129	-9e-05	-4e-05	9e-05	0.000109	-0.000142	-7e-06	-6.5e-05	-6.1e-05	-3.2e-05	-0.000107	-5.5e-05	7.4e-05	6.6e-05	6e-06	-0.000176	-7.6e-05	-4.2e-05	-0.000264	-9.1e-05	-6.6e-05	-0.000175	-0.000114	-0.000181	-0.000222	-0.000227	-0.000248
-0.16451	1.5e-05	6.2e-05	-0.000606	-0.000368	-0.000203	4e-05	-0.00043	-0.000112	-0.000334	-0.000525	-0.000402	-0.000171	-0.000372	-0.000571	-0.000332	-0.000482	-0.000408	-0.00059	-0.00063	-0.000705	-0.000719	-0.000668	-0.000414	-0.000411	-0.000607	-0.000544	-0.000426	-0.000345	-0.000453	-0.00042	-0.000521	-0.000588	-0.000704	-0.000655	-0.000573	-0.000522	-0.000602	-0.00082	-0.000751	-0.000714	-0.000737	-0.000716	-0.000706	-0.00072	-0.000676	-0.000724	-0.000738	-0.000778	-0.000751
-0.11487	-0.000836	-0.000767	-0.000988	-0.000604	-0.000871	-0.000862	-0.000972	-0.000698	-0.00097	-0.000925	-0.00115	-0.000769	-0.000755	-0.00084	-0.00103	-0.00113	-0.00105	-0.00112	-0.00129	-0.0013	-0.00136	-0.00142	-0.0012	-0.00106	-0.00122	-0.00145	-0.00127	-0.00134	-0.00158	-0.00171	-0.00166	-0.00168	-0.00175	-0.00175	-0.00183	-0.00185	-0.0018	-0.00201	-0.00205	-0.00195	-0.0019	-0.0019	-0.00198	-0.00198	-0.00199	-0.00193	-0.00186	-0.0019	-0.00183
-0.06441	-0.00109	-0.00157	-0.00143	-0.00155	-0.00165	-0.00159	-0.00136	-0.00169	-0.00152	-0.0017	-0.0018	-0.00148	-0.00188	-0.0021	-0.00229	-0.0023	-0.00221	-0.00231	-0.00249	-0.00255	-0.00242	-0.00258	-0.00258	-0.00245	-0.00265	-0.00274	-0.00284	-0.00292	-0.00289	-0.00306	-0.00313	-0.00314	-0.00323	-0.00328	-0.00332	-0.00332	-0.00339	-0.00351	-0.00344	-0.00343	-0.00349	-0.00349	-0.00345	-0.0035	-0.00356	-0.00354	-0.00352	-0.00351	-0.00354
-0.01396	-0.00239	-0.00244	-0.00237	-0.00234	-0.00265	-0.00271	-0.00267	-0.00275	-0.00251	-0.00267	-0.00294	-0.00299	-0.00306	-0.00311	-0.0033	-0.00336	-0.0033	-0.00354	-0.0036	-0.00379	-0.00374	-0.00386	-0.00386	-0.0038	-0.00415	-0.00418	-0.00414	-0.00412	-0.00428	-0.00452	-0.00462	-0.00476	-0.00493	-0.00499	-0.00505	-0.00514	-0.0052	-0.00526	-0.00534	-0.00544	-0.00547	-0.00556	-0.0056	-0.00562	-0.00564	-0.00568	-0.00578	-0.00581	-0.00594
0.03568	-0.0036	-0.00365	-0.00383	-0.00291	-0.00343	-0.00373	-0.00388	-0.0033	-0.00335	-0.0037	-0.0038	-0.00367	-0.0038	-0.00405	-0.00435	-0.00434	-0.00423	-0.00478	-0.00495	-0.00491	-0.00495	-0.00496	-0.00517	-0.00523	-0.00558	-0.00554	-0.00559	-0.00572	-0.00598	-0.00617	-0.0063	-0.00641	-0.00669	-0.00667	-0.0068	-0.00691	-0.00705	-0.00715	-0.00725	-0.0074	-0.00747	-0.00754	-0.00762	-0.00762	-0.00751	-0.00752	-0.00773	-0.00775	-0.00781
0.08614	-0.00426	-0.00394	-0.0042	-0.00371	-0.00419	-0.00411	-0.0043	-0.00387	-0.00414	-0.00475	-0.00467	-0.00444	-0.00471	-0.00515	-0.00555	-0.00539	-0.00526	-0.00595	-0.006	-0.00593	-0.006	-0.00627	-0.00638	-0.00636	-0.00666	-0.0067	-0.0068	-0.00702	-0.00717	-0.00729	-0.00731	-0.00731	-0.00761	-0.00752	-0.00757	-0.00769	-0.00786	-0.00792	-0.00797	-0.00799	-0.00829	-0.00825	-0.00822	-0.00825	-0.00824	-0.00826	-0.00834	-0.00828	-0.00834
0.13578	-0.0036	-0.00405	-0.00359	-0.00389	-0.00468	-0.00463	-0.00467	-0.00437	-0.00473	-0.00516	-0.00525	-0.00527	-0.00528	-0.00566	-0.00595	-0.00579	-0.0058	-0.00627	-0.00614	-0.00623	-0.0063	-0.00648	-0.00669	-0.0069	-0.00672	-0.0069	-0.00693	-0.00725	-0.0072	-0.00732	-0.00736	-0.00733	-0.00761	-0.00759	-0.00754	-0.00763	-0.00773	-0.00783	-0.00791	-0.00791	-0.00807	-0.00796	-0.00802	-0.00811	-0.00803	-0.00813	-0.00816	-0.00814	-0.0082
0.18624	-0.00452	-0.00388	-0.00392	-0.00392	-0.00443	-0.00471	-0.00503	-0.00464	-0.0051	-0.005	-0.00493	-0.00523	-0.0054	-0.00512	-0.00579	-0.00582	-0.00575	-0.00618	-0.00616	-0.00607	-0.0062	-0.00638	-0.00646	-0.00661	-0.00676	-0.00671	-0.00684	-0.00703	-0.00703	-0.0072	-0.00729	-0.00722	-0.00734	-0.00739	-0.00747	-0.00762	-0.00776	-0.00782	-0.00782	-0.00782	-0.00803	-0.00802	-0.00804	-0.00806	-0.00813	-0.00808	-0.00809	-0.00811	-0.0082
0.23588	-0.00409	-0.0042	-0.00369	-0.00382	-0.00442	-0.00463	-0.00484	-0.00482	-0.00491	-0.00496	-0.00537	-0.00545	-0.00515	-0.00515	-0.00583	-0.00612	-0.00583	-0.00629	-0.00622	-0.00615	-0.00624	-0.00643	-0.0064	-0.00643	-0.00655	-0.00658	-0.00653	-0.00694	-0.00703	-0.00716	-0.00736	-0.00725	-0.00734	-0.00732	-0.00745	-0.00761	-0.00776	-0.00782	-0.00784	-0.00794	-0.00808	-0.00803	-0.00805	-0.00812	-0.00809	-0.00813	-0.00817	-0.00819	-0.00834
0.28634	-0.00441	-0.00425	-0.00414	-0.00425	-0.00452	-0.00467	-0.00473	-0.00447	-0.0048	-0.00529	-0.00549	-0.00526	-0.00549	-0.00572	-0.00613	-0.00603	-0.0058	-0.00606	-0.0061	-0.00616	-0.00614	-0.00637	-0.00644	-0.00655	-0.00669	-0.00686	-0.00666	-0.0069	-0.00702	-0.00704	-0.00734	-0.00731	-0.00763	-0.00746	-0.00755	-0.00769	-0.00782	-0.00789	-0.00804	-0.00801	-0.00803	-0.00808	-0.00814	-0.00821	-0.00819	-0.00821	-0.0083	-0.00836	-0.00842
0.33598	-0.00464	-0.00447	-0.00432	-0.00443	-0.00468	-0.00494	-0.00489	-0.00457	-0.00468	-0.00534	-0.00537	-0.00506	-0.00532	-0.00528	-0.0059	-0.00566	-0.0056	-0.00614	-0.00596	-0.00611	-0.00613	-0.00637	-0.00662	-0.00653	-0.00657	-0.00684	-0.00683	-0.0072	-0.00704	-0.00703	-0.00737	-0.00742	-0.00767	-0.00755	-0.0076	-0.00778	-0.00783	-0.00795	-0.0081	-0.00809	-0.00814	-0.00814	-0.00823	-0.00823	-0.00822	-0.00816	-0.00816	-0.00822	-0.00827
0.38643	-0.0046	-0.00486	-0.00475	-0.0045	-0.00471	-0.0053	-0.00536	-0.00477	-0.00465	-0.00497	-0.00508	-0.0049	-0.00543	-0.00528	-0.00588	-0.00561	-0.0057	-0.00626	-0.00621	-0.00618	-0.00626	-0.00639	-0.00639	-0.00635	-0.00661	-0.00672	-0.00679	-0.007	-0.007	-0.00709	-0.00727	-0.0073	-0.00742	-0.00745	-0.00744	-0.00762	-0.00762	-0.00789	-0.00784	-0.00791	-0.00786	-0.00792	-0.00799	-0.00802	-0.0081	-0.00817	-0.00815	-0.00817	-0.00824
0.43445	-0.00428	-0.00428	-0.00504	-0.0044	-0.00467	-0.00494	-0.00505	-0.00469	-0.00458	-0.00508	-0.00504	-0.00508	-0.00508	-0.00519	-0.00561	-0.00547	-0.00551	-0.00591	-0.00621	-0.006	-0.00607	-0.00627	-0.00618	-0.00632	-0.00649	-0.00666	-0.00654	-0.00682	-0.00693	-0.00696	-0.00713	-0.00723	-0.00737	-0.00741	-0.00744	-0.00764	-0.00768	-0.00787	-0.00788	-0.00794	-0.008	-0.00818	-0.00815	-0.00817	-0.00816	-0.00817	-0.00822	-0.00821	-0.00818
0.4849	-0.00404	-0.00389	-0.00411	-0.00429	-0.00471	-0.00466	-0.00475	-0.00431	-0.00446	-0.00511	-0.0049	-0.00472	-0.00493	-0.00515	-0.0054	-0.00542	-0.0054	-0.00568	-0.006	-0.006	-0.00608	-0.00617	-0.00627	-0.00641	-0.00672	-0.00678	-0.00673	-0.00684	-0.00685	-0.00698	-0.00728	-0.00723	-0.00739	-0.00747	-0.00744	-0.00754	-0.00759	-0.00775	-0.00773	-0.00781	-0.0078	-0.00778	-0.00793	-0.00803	-0.008	-0.00808	-0.0081	-0.00814	-0.0081
0.53536	-0.00391	-0.00362	-0.00393	-0.00425	-0.00434	-0.00473	-0.00453	-0.00409	-0.00448	-0.00489	-0.00452	-0.00472	-0.00496	-0.00513	-0.00551	-0.00558	-0.00549	-0.00565	-0.00581	-0.00597	-0.00602	-0.00606	-0.00626	-0.00631	-0.00629	-0.00644	-0.0066	-0.00677	-0.00679	-0.00679	-0.00711	-0.00704	-0.00736	-0.00744	-0.00747	-0.00748	-0.0077	-0.00781	-0.00783	-0.00781	-0.00791	-0.00798	-0.00809	-0.00806	-0.00811	-0.00811	-0.00823	-0.00818	-0.00817
0.585	-0.00371	-0.00396	-0.00459	-0.004	-0.00398	-0.00441	-0.00411	-0.00429	-0.00465	-0.00509	-0.00489	-0.00476	-0.00501	-0.00526	-0.00533	-0.00537	-0.00552	-0.00589	-0.0057	-0.00578	-0.00586	-0.00598	-0.00626	-0.00616	-0.00638	-0.00645	-0.00648	-0.00697	-0.00691	-0.00682	-0.00707	-0.00719	-0.00744	-0.00738	-0.00752	-0.00754	-0.00779	-0.00777	-0.00783	-0.00785	-0.00782	-0.00791	-0.00792	-0.00797	-0.00803	-0.00797	-0.00805	-0.008	-0.00804
0.63546	-0.00374	-0.00416	-0.00408	-0.00399	-0.00399	-0.00415	-0.00424	-0.00417	-0.0044	-0.00468	-0.00439	-0.00474	-0.00483	-0.00491	-0.0051	-0.0053	-0.00534	-0.0058	-0.00587	-0.00585	-0.00602	-0.00609	-0.0063	-0.00608	-0.00634	-0.00647	-0.0066	-0.00691	-0.00679	-0.00675	-0.00699	-0.00707	-0.00722	-0.00716	-0.00726	-0.00727	-0.00733	-0.00748	-0.00748	-0.00756	-0.00755	-0.00756	-0.00761	-0.00768	-0.00778	-0.00777	-0.00775	-0.00778	-0.00785
0.68347	-0.00378	-0.00419	-0.00421	-0.00406	-0.00389	-0.004	-0.00439	-0.00398	-0.00412	-0.00433	-0.00468	-0.00485	-0.00553	-0.00526	-0.00546	-0.00522	-0.00522	-0.00545	-0.0057	-0.00571	-0.00585	-0.00564	-0.00592	-0.00583	-0.00598	-0.00604	-0.00596	-0.0063	-0.00641	-0.00641	-0.00672	-0.00664	-0.0069	-0.00699	-0.00705	-0.00706	-0.00719	-0.00732	-0.00741	-0.00737	-0.00752	-0.00757	-0.00774	-0.00777	-0.0077	-0.00773	-0.00777	-0.00779	-0.00781
0.73555	-0.00314	-0.00397	-0.00398	-0.00397	-0.00413	-0.00433	-0.00439	-0.00395	-0.0039	-0.00437	-0.00453	-0.00474	-0.0048	-0.00468	-0.00495	-0.00505	-0.00498	-0.00505	-0.00539	-0.00545	-0.00559	-0.00557	-0.00556	-0.00564	-0.00589	-0.00598	-0.00611	-0.00643	-0.00642	-0.00647	-0.00672	-0.0066	-0.00685	-0.00698	-0.00716	-0.00711	-0.00725	-0.00738	-0.00747	-0.00753	-0.00764	-0.00757	-0.00761	-0.00763	-0.00776	-0.00775	-0.00778	-0.00779	-0.00784
0.78601	-0.00439	-0.00357	-0.00321	-0.0032	-0.00379	-0.00412	-0.00421	-0.00362	-0.00361	-0.00435	-0.0043	-0.00429	-0.00426	-0.00424	-0.00453	-0.00481	-0.00469	-0.00505	-0.00539	-0.00543	-0.00562	-0.0058	-0.00589	-0.00581	-0.00604	-0.0061	-0.00619	-0.00649	-0.00654	-0.0065	-0.00677	-0.00667	-0.00695	-0.00697	-0.00713	-0.00717	-0.00733	-0.00736	-0.00748	-0.00753	-0.00757	-0.00767	-0.00774	-0.00777	-0.00789	-0.00785	-0.00797	-0.00795	-0.00802
0.83565	-0.00282	-0.0038	-0.00349	-0.00315	-0.00348	-0.004	-0.00413	-0.00372	-0.00356	-0.00424	-0.00459	-0.00451	-0.00449	-0.0045	-0.00455	-0.00492	-0.00481	-0.0051	-0.00531	-0.0054	-0.00557	-0.00579	-0.00593	-0.00582	-0.00589	-0.00607	-0.00611	-0.00659	-0.00652	-0.00643	-0.00677	-0.00684	-0.00715	-0.00716	-0.00728	-0.00738	-0.00763	-0.00773	-0.00784	-0.00786	-0.00796	-0.00799	-0.00804	-0.0082	-0.00813	-0.00805	-0.00823	-0.00815	-0.00818
0.88529	-0.00369	-0.00398	-0.00352	-0.00377	-0.00363	-0.00399	-0.00407	-0.0037	-0.00367	-0.0038	-0.00394	-0.00416	-0.00441	-0.00456	-0.00479	-0.00486	-0.00489	-0.00524	-0.00546	-0.00559	-0.00573	-0.00598	-0.00623	-0.00621	-0.00628	-0.0065	-0.0064	-0.00684	-0.00676	-0.00682	-0.00711	-0.00717	-0.00732	-0.00736	-0.00735	-0.00743	-0.00757	-0.00772	-0.00781	-0.00771	-0.00777	-0.00774	-0.00792	-0.008	-0.00806	-0.00798	-0.0081	-0.00813	-0.00824
0.93575	-0.00312	-0.00339	-0.00324	-0.00364	-0.00415	-0.00374	-0.00428	-0.00413	-0.00409	-0.00435	-0.00445	-0.00485	-0.00495	-0.00497	-0.00506	-0.00507	-0.00532	-0.00559	-0.00563	-0.00569	-0.00575	-0.00589	-0.00603	-0.00625	-0.00634	-0.00628	-0.00627	-0.00666	-0.00664	-0.00682	-0.00714	-0.00724	-0.00736	-0.00743	-0.0074	-0.00755	-0.00768	-0.0079	-0.00793	-0.00803	-0.00823	-0.00827	-0.00822	-0.00826	-0.00823	-0.00826	-0.00833	-0.00833	-0.00831
0.9862	-0.00332	-0.00345	-0.00317	-0.00352	-0.00419	-0.00353	-0.00404	-0.00392	-0.00406	-0.00427	-0.00452	-0.00415	-0.00473	-0.00484	-0.005	-0.00541	-0.00533	-0.00563	-0.00569	-0.00562	-0.00578	-0.0061	-0.00608	-0.00633	-0.00643	-0.00648	-0.00669	-0.00701	-0.00694	-0.00712	-0.00717	-0.00717	-0.00736	-0.00733	-0.00741	-0.00742	-0.00749	-0.00767	-0.00767	-0.00783	-0.00786	-0.00788	-0.00791	-0.00792	-0.00794	-0.00793	-0.00801	-0.00805	-0.00807
1.03585	-0.0035	-0.00361	-0.00304	-0.00324	-0.00364	-0.00396	-0.00399	-0.00398	-0.00444	-0.00458	-0.00471	-0.00473	-0.00477	-0.00485	-0.00569	-0.0056	-0.00525	-0.00565	-0.00573	-0.0055	-0.00564	-0.00574	-0.00598	-0.00627	-0.00611	-0.00608	-0.00617	-0.00657	-0.00645	-0.00669	-0.00686	-0.00689	-0.00707	-0.007	-0.00701	-0.00722	-0.00732	-0.00741	-0.00753	-0.00758	-0.0076	-0.00765	-0.00764	-0.0077	-0.00782	-0.00785	-0.00787	-0.00794	-0.00804
1.0863	-0.0042	-0.00372	-0.00331	-0.00364	-0.00369	-0.0043	-0.00417	-0.00387	-0.0042	-0.00476	-0.00457	-0.0046	-0.00457	-0.00461	-0.00491	-0.0051	-0.00517	-0.00539	-0.00554	-0.00543	-0.0056	-0.00574	-0.00595	-0.00588	-0.00607	-0.00622	-0.00624	-0.00649	-0.00633	-0.00649	-0.00676	-0.00675	-0.00694	-0.00689	-0.00692	-0.00715	-0.00732	-0.00745	-0.00742	-0.00749	-0.0077	-0.00764	-0.00768	-0.0078	-0.00791	-0.00788	-0.00799	-0.00804	-0.0081
1.13432	-0.00357	-0.00338	-0.00397	-0.00394	-0.00394	-0.004	-0.00391	-0.00352	-0.00394	-0.00478	-0.00462	-0.00453	-0.00426	-0.00452	-0.005	-0.0052	-0.00529	-0.00534	-0.00544	-0.00549	-0.00565	-0.00581	-0.00575	-0.00579	-0.00608	-0.00603	-0.00611	-0.00633	-0.0064	-0.00649	-0.00678	-0.00676	-0.00696	-0.00699	-0.00712	-0.00719	-0.00742	-0.0075	-0.00748	-0.00768	-0.00768	-0.00773	-0.00785	-0.00797	-0.00792	-0.00794	-0.00803	-0.00807	-0.00808
1.1864	-0.00336	-0.00391	-0.0036	-0.00346	-0.00405	-0.00381	-0.00359	-0.00349	-0.00367	-0.00451	-0.00464	-0.0045	-0.00439	-0.00463	-0.00494	-0.00501	-0.00486	-0.00521	-0.00539	-0.00534	-0.00564	-0.00569	-0.0057	-0.00557	-0.00585	-0.00589	-0.00606	-0.00626	-0.00638	-0.00651	-0.00675	-0.00679	-0.00692	-0.00694	-0.00709	-0.00714	-0.00732	-0.00748	-0.00742	-0.00752	-0.00755	-0.00761	-0.0077	-0.00781	-0.00782	-0.00784	-0.00792	-0.00793	-0.00792
1.23604	-0.00357	-0.00387	-0.00326	-0.00337	-0.00385	-0.00367	-0.00405	-0.00358	-0.00358	-0.00408	-0.00459	-0.0042	-0.00426	-0.00456	-0.00506	-0.005	-0.00484	-0.00516	-0.00533	-0.0053	-0.00559	-0.00561	-0.0057	-0.00578	-0.00577	-0.0057	-0.00585	-0.00638	-0.00646	-0.00657	-0.00665	-0.00668	-0.00682	-0.00687	-0.00694	-0.00712	-0.00723	-0.00741	-0.00743	-0.0074	-0.00749	-0.00748	-0.00768	-0.0077	-0.00765	-0.00773	-0.00782	-0.00778	-0.00783
1.2865	-0.00383	-0.00351	-0.00317	-0.00337	-0.00397	-0.00368	-0.00375	-0.00356	-0.00348	-0.00408	-0.00422	-0.00434	-0.0048	-0.00452	-0.00483	-0.00509	-0.00494	-0.00519	-0.00515	-0.00535	-0.00554	-0.00559	-0.0056	-0.00565	-0.00577	-0.00576	-0.0058	-0.00616	-0.00641	-0.00641	-0.00645	-0.0065	-0.0068	-0.00684	-0.00694	-0.00716	-0.00718	-0.0074	-0.00741	-0.00731	-0.00747	-0.00752	-0.00769	-0.00757	-0.00762	-0.00763	-0.00778	-0.0077	-0.00776
1.33533	-0.00347	-0.0032	-0.00308	-0.0031	-0.00376	-0.00322	-0.00304	-0.00301	-0.00316	-0.00401	-0.00386	-0.00398	-0.00428	-0.00436	-0.00458	-0.00456	-0.00468	-0.00506	-0.00506	-0.00522	-0.0053	-0.00545	-0.00544	-0.0056	-0.00584	-0.0059	-0.00586	-0.00603	-0.00624	-0.00625	-0.00636	-0.00643	-0.0067	-0.00672	-0.00684	-0.0069	-0.00702	-0.00735	-0.0073	-0.00724	-0.00733	-0.00731	-0.00751	-0.00755	-0.00754	-0.0076	-0.00772	-0.00771	-0.00772
1.38497	-0.00303	-0.00355	-0.00324	-0.00288	-0.00339	-0.0031	-0.00316	-0.0031	-0.00352	-0.00431	-0.00431	-0.00404	-0.00427	-0.00431	-0.00451	-0.00446	-0.00469	-0.00494	-0.00506	-0.00515	-0.00512	-0.00546	-0.0055	-0.0055	-0.00564	-0.00581	-0.00569	-0.00605	-0.00618	-0.0061	-0.0064	-0.00641	-0.00666	-0.00666	-0.00671	-0.00687	-0.00708	-0.00724	-0.00726	-0.00733	-0.00741	-0.00749	-0.00757	-0.00756	-0.00759	-0.00767	-0.00772	-0.00777	-0.00778
1.43542	-0.00308	-0.00336	-0.00387	-0.00351	-0.00348	-0.00347	-0.0033	-0.00327	-0.0036	-0.004	-0.00397	-0.00377	-0.00416	-0.00469	-0.00484	-0.00457	-0.00484	-0.0049	-0.00492	-0.00509	-0.00513	-0.00535	-0.00539	-0.00527	-0.00561	-0.00558	-0.00576	-0.00614	-0.0062	-0.00614	-0.00651	-0.00645	-0.00677	-0.00678	-0.00679	-0.00697	-0.00715	-0.00729	-0.00721	-0.00725	-0.00736	-0.00745	-0.00746	-0.0075	-0.00757	-0.00771	-0.00764	-0.00772	-0.00781
1.48344	-0.00307	-0.00293	-0.00305	-0.00304	-0.00343	-0.00368	-0.00348	-0.00321	-0.00363	-0.00379	-0.0038	-0.00395	-0.00433	-0.00411	-0.00438	-0.0045	-0.00455	-0.00473	-0.00482	-0.00498	-0.00516	-0.00541	-0.00541	-0.0055	-0.00569	-0.00573	-0.00578	-0.00621	-0.00617	-0.00626	-0.00651	-0.00649	-0.00675	-0.00671	-0.00679	-0.00695	-0.00709	-0.00723	-0.00709	-0.00711	-0.00736	-0.00748	-0.00743	-0.00748	-0.00762	-0.00772	-0.00769	-0.00765	-0.00772
1.53552	-0.00294	-0.00316	-0.00296	-0.00312	-0.0035	-0.00373	-0.00378	-0.00333	-0.00341	-0.00347	-0.00396	-0.00402	-0.00423	-0.00404	-0.00433	-0.00464	-0.00444	-0.00479	-0.00494	-0.00493	-0.00509	-0.00517	-0.00516	-0.00545	-0.00543	-0.00556	-0.0057	-0.00604	-0.00607	-0.00605	-0.00632	-0.00628	-0.00653	-0.00646	-0.00665	-0.00684	-0.00689	-0.00703	-0.00709	-0.00717	-0.00725	-0.00716	-0.00724	-0.0074	-0.00738	-0.0074	-0.00747	-0.00742	-0.0074
1.58516	-0.00293	-0.00275	-0.00315	-0.00332	-0.00364	-0.00359	-0.00387	-0.00343	-0.00331	-0.00362	-0.00385	-0.00392	-0.00401	-0.00425	-0.00443	-0.00435	-0.00438	-0.0048	-0.00495	-0.00488	-0.00508	-0.00517	-0.00536	-0.0052	-0.00544	-0.0055	-0.00561	-0.00594	-0.00595	-0.00603	-0.00623	-0.00612	-0.00635	-0.00637	-0.00644	-0.00653	-0.00657	-0.00684	-0.00693	-0.00696	-0.00695	-0.00707	-0.00712	-0.00723	-0.00717	-0.00718	-0.00728	-0.00735	-0.00736
1.63562	-0.00305	-0.00257	-0.00301	-0.00308	-0.00337	-0.00333	-0.00347	-0.00324	-0.0033	-0.00363	-0.00359	-0.00367	-0.00381	-0.00393	-0.00407	-0.00404	-0.00429	-0.00464	-0.00472	-0.00464	-0.00481	-0.00496	-0.00518	-0.00502	-0.00517	-0.0054	-0.00548	-0.0058	-0.00588	-0.00593	-0.00611	-0.00611	-0.00629	-0.00632	-0.00632	-0.00641	-0.00655	-0.00684	-0.00694	-0.00685	-0.00706	-0.00703	-0.00715	-0.0072	-0.00732	-0.00729	-0.00731	-0.00739	-0.00744
1.68607	-0.00309	-0.00257	-0.00305	-0.00304	-0.00294	-0.00293	-0.00321	-0.00298	-0.00299	-0.00352	-0.00338	-0.00344	-0.00373	-0.00391	-0.00426	-0.00413	-0.0044	-0.0046	-0.00465	-0.00475	-0.00478	-0.00481	-0.00501	-0.00504	-0.00525	-0.00553	-0.00552	-0.0057	-0.0057	-0.00582	-0.00609	-0.00618	-0.00618	-0.00625	-0.00645	-0.00655	-0.00664	-0.00684	-0.00683	-0.00688	-0.00696	-0.00713	-0.00723	-0.00724	-0.00728	-0.0073	-0.00734	-0.00736	-0.00743
1.73572	-0.0022	-0.0033	-0.0027	-0.00294	-0.00309	-0.00331	-0.00349	-0.00324	-0.00336	-0.00407	-0.00402	-0.00391	-0.00417	-0.00409	-0.00431	-0.00441	-0.00436	-0.00449	-0.00459	-0.00477	-0.00481	-0.0048	-0.00489	-0.00492	-0.00522	-0.0056	-0.00554	-0.00572	-0.00577	-0.00585	-0.0061	-0.00606	-0.0061	-0.00629	-0.0064	-0.0065	-0.00662	-0.00677	-0.00681	-0.00685	-0.00701	-0.00707	-0.00728	-0.00722	-0.00723	-0.00728	-0.00732	-0.00737	-0.00744
1.78617	-0.00281	-0.00267	-0.00288	-0.00325	-0.00315	-0.00304	-0.00325	-0.00298	-0.00321	-0.00368	-0.00341	-0.00338	-0.0038	-0.00399	-0.00409	-0.00404	-0.0041	-0.00442	-0.00468	-0.00469	-0.00477	-0.00495	-0.0052	-0.00512	-0.00521	-0.00524	-0.00543	-0.00565	-0.0057	-0.00586	-0.00599	-0.00602	-0.00618	-0.0064	-0.00647	-0.00651	-0.00664	-0.00682	-0.00681	-0.00694	-0.00703	-0.00705	-0.00702	-0.00714	-0.00726	-0.00713	-0.00718	-0.00723	-0.00733
1.83581	-0.00291	-0.0025	-0.00251	-0.0025	-0.00265	-0.00276	-0.00315	-0.00308	-0.00318	-0.00334	-0.00378	-0.00374	-0.00405	-0.00398	-0.00438	-0.00423	-0.00428	-0.00457	-0.00471	-0.00467	-0.0048	-0.00504	-0.00525	-0.00517	-0.00535	-0.00531	-0.0053	-0.00551	-0.0058	-0.00585	-0.00605	-0.00603	-0.00612	-0.00627	-0.00634	-0.00641	-0.00651	-0.00663	-0.00659	-0.00657	-0.00665	-0.0068	-0.00694	-0.00694	-0.00703	-0.00698	-0.00704	-0.00716	-0.00728
1.88627	-0.00294	-0.0032	-0.00302	-0.00288	-0.00314	-0.00303	-0.003	-0.00291	-0.00303	-0.00346	-0.00329	-0.00342	-0.0035	-0.00364	-0.00393	-0.00411	-0.00395	-0.00451	-0.00448	-0.00449	-0.00464	-0.00476	-0.00485	-0.0049	-0.00496	-0.00509	-0.00507	-0.00541	-0.00546	-0.00556	-0.00573	-0.00581	-0.00598	-0.00606	-0.00619	-0.0063	-0.00648	-0.00648	-0.00656	-0.0068	-0.0069	-0.00694	-0.00694	-0.00705	-0.00707	-0.00706	-0.00717	-0.00732	-0.0073
1.93591	-0.00297	-0.00278	-0.00292	-0.00277	-0.00284	-0.00272	-0.00273	-0.00255	-0.00323	-0.00345	-0.0033	-0.00328	-0.00371	-0.00374	-0.00394	-0.00403	-0.00388	-0.00409	-0.0043	-0.00443	-0.00435	-0.00453	-0.00471	-0.00472	-0.00492	-0.00513	-0.00499	-0.00518	-0.00535	-0.0055	-0.00577	-0.00588	-0.00607	-0.00611	-0.00619	-0.0063	-0.00651	-0.00652	-0.00662	-0.0067	-0.00687	-0.00686	-0.00691	-0.00705	-0.00716	-0.00706	-0.00719	-0.0073	-0.00728
1.98637	-0.00269	-0.00265	-0.00309	-0.00293	-0.00309	-0.00282	-0.00301	-0.00277	-0.00301	-0.00355	-0.00367	-0.00325	-0.00336	-0.00339	-0.0037	-0.00377	-0.0039	-0.00409	-0.00426	-0.00436	-0.00441	-0.00462	-0.00471	-0.00476	-0.005	-0.00504	-0.0051	-0.00538	-0.00554	-0.00563	-0.00579	-0.00591	-0.00613	-0.00622	-0.00618	-0.00626	-0.00647	-0.00657	-0.00659	-0.00666	-0.00673	-0.00672	-0.00678	-0.00701	-0.00713	-0.0071	-0.00714	-0.0072	-0.00725
2.03438	-0.00256	-0.00327	-0.00326	-0.00278	-0.00302	-0.00298	-0.00308	-0.00281	-0.00271	-0.00307	-0.00343	-0.00324	-0.00346	-0.00348	-0.00382	-0.00365	-0.00396	-0.00423	-0.0042	-0.00429	-0.00447	-0.00462	-0.00469	-0.00478	-0.00489	-0.00507	-0.00518	-0.00546	-0.0056	-0.00557	-0.00571	-0.00588	-0.00609	-0.00619	-0.00621	-0.00628	-0.00643	-0.00666	-0.00675	-0.0067	-0.00686	-0.00682	-0.00694	-0.00711	-0.00706	-0.00707	-0.00704	-0.00706	-0.00715
2.08647	-0.00253	-0.00252	-0.00245	-0.00224	-0.00234	-0.00282	-0.00292	-0.0027	-0.00279	-0.00343	-0.00351	-0.00382	-0.00343	-0.00348	-0.00396	-0.00397	-0.00401	-0.00422	-0.00434	-0.0042	-0.0044	-0.00467	-0.00486	-0.00485	-0.00497	-0.00509	-0.00519	-0.00536	-0.00562	-0.00558	-0.00574	-0.00581	-0.00599	-0.00602	-0.00613	-0.00627	-0.00635	-0.00647	-0.00653	-0.00657	-0.00674	-0.00676	-0.00681	-0.00686	-0.00683	-0.00687	-0.00696	-0.00696	-0.00704
2.13448	-0.00274	-0.0025	-0.00252	-0.0023	-0.00258	-0.00289	-0.00288	-0.00271	-0.00289	-0.00357	-0.00341	-0.0038	-0.00355	-0.00315	-0.00366	-0.0039	-0.004	-0.00412	-0.00434	-0.00426	-0.00446	-0.00464	-0.00482	-0.00483	-0.00483	-0.00503	-0.00516	-0.00518	-0.00545	-0.00547	-0.0056	-0.00564	-0.00583	-0.00586	-0.00606	-0.00608	-0.00623	-0.00633	-0.0064	-0.00647	-0.00647	-0.00648	-0.00664	-0.00665	-0.00672	-0.00671	-0.00684	-0.00687	-0.00697
2.18656	-0.00219	-0.00237	-0.00264	-0.00251	-0.00268	-0.0028	-0.00258	-0.00252	-0.00273	-0.00303	-0.00305	-0.00333	-0.00335	-0.00341	-0.00403	-0.00404	-0.00383	-0.00397	-0.00419	-0.0042	-0.00452	-0.00462	-0.00463	-0.00465	-0.00479	-0.0048	-0.00504	-0.00518	-0.00523	-0.00531	-0.0054	-0.00535	-0.00563	-0.00577	-0.00582	-0.00583	-0.00603	-0.00615	-0.00615	-0.00628	-0.00629	-0.00631	-0.00651	-0.00665	-0.00664	-0.00666	-0.00676	-0.00679	-0.00691
2.23458	-0.00304	-0.00322	-0.0027	-0.00238	-0.00249	-0.00276	-0.0028	-0.00258	-0.00271	-0.00297	-0.00339	-0.00334	-0.00338	-0.00336	-0.00386	-0.00391	-0.00377	-0.00376	-0.00414	-0.00407	-0.00444	-0.0043	-0.00466	-0.00456	-0.00443	-0.00474	-0.00472	-0.00496	-0.00488	-0.00505	-0.0052	-0.00528	-0.00555	-0.00566	-0.00566	-0.00584	-0.00601	-0.00618	-0.00622	-0.00621	-0.00628	-0.00637	-0.00645	-0.00669	-0.00676	-0.00675	-0.00683	-0.00687	-0.00694
2.28503	-0.00284	-0.00243	-0.00223	-0.00244	-0.00265	-0.00261	-0.00284	-0.00262	-0.00291	-0.00344	-0.00319	-0.0029	-0.00313	-0.00317	-0.00353	-0.00369	-0.0036	-0.00361	-0.00383	-0.004	-0.00416	-0.00415	-0.00441	-0.00426	-0.00431	-0.0047	-0.00472	-0.005	-0.00495	-0.0052	-0.00537	-0.00539	-0.00571	-0.00571	-0.00582	-0.00599	-0.00621	-0.00637	-0.00635	-0.00637	-0.00659	-0.00669	-0.0067	-0.00679	-0.00678	-0.00685	-0.00691	-0.00694	-0.00698
2.33549	-0.00255	-0.00238	-0.00281	-0.00248	-0.00256	-0.00236	-0.00249	-0.00248	-0.00279	-0.00312	-0.00296	-0.00317	-0.00298	-0.00312	-0.00333	-0.00341	-0.00353	-0.00364	-0.00372	-0.00394	-0.00402	-0.00416	-0.00433	-0.00438	-0.00467	-0.005	-0.00502	-0.00526	-0.00517	-0.0053	-0.0054	-0.0055	-0.0057	-0.00575	-0.00578	-0.00586	-0.00607	-0.00619	-0.0062	-0.00622	-0.00642	-0.00647	-0.00664	-0.00666	-0.00667	-0.00673	-0.00677	-0.0068	-0.0069
2.38513	-0.00165	-0.00226	-0.0022	-0.00221	-0.0023	-0.00246	-0.00217	-0.00207	-0.00246	-0.00269	-0.00278	-0.00254	-0.00327	-0.00312	-0.00331	-0.00361	-0.00358	-0.00381	-0.00383	-0.00393	-0.00403	-0.00407	-0.00443	-0.00439	-0.00455	-0.00465	-0.00473	-0.00501	-0.0051	-0.00505	-0.00517	-0.00522	-0.00538	-0.00568	-0.00572	-0.00567	-0.00582	-0.00598	-0.00598	-0.00603	-0.00616	-0.00631	-0.00642	-0.00645	-0.00645	-0.00654	-0.00659	-0.00661	-0.00671
2.43559	-0.00255	-0.00207	-0.00201	-0.00212	-0.00246	-0.0027	-0.0022	-0.00216	-0.00239	-0.00306	-0.00312	-0.00288	-0.00283	-0.00308	-0.00352	-0.00336	-0.00349	-0.004	-0.004	-0.00407	-0.00416	-0.00419	-0.00434	-0.00418	-0.00454	-0.00457	-0.00459	-0.00481	-0.00476	-0.0049	-0.00515	-0.00514	-0.00528	-0.00553	-0.00552	-0.00559	-0.00563	-0.00575	-0.00579	-0.00582	-0.00609	-0.0061	-0.00613	-0.00616	-0.00621	-0.00628	-0.00633	-0.00642	-0.00645
2.48604	-0.00197	-0.00193	-0.00191	-0.00235	-0.00251	-0.00274	-0.00263	-0.00263	-0.00235	-0.00296	-0.00269	-0.00314	-0.00347	-0.00339	-0.00363	-0.00342	-0.00352	-0.00393	-0.00402	-0.004	-0.0041	-0.00411	-0.0039	-0.00399	-0.00419	-0.00423	-0.00423	-0.00452	-0.00471	-0.00474	-0.00492	-0.00496	-0.00514	-0.00528	-0.00522	-0.00535	-0.00541	-0.00553	-0.00551	-0.00566	-0.00578	-0.00578	-0.00592	-0.00595	-0.00607	-0.00606	-0.00618	-0.00624	-0.00628
2.53568	-0.00221	-0.00195	-0.00243	-0.00209	-0.00221	-0.00235	-0.00237	-0.00239	-0.0023	-0.00274	-0.00256	-0.00247	-0.00244	-0.0029	-0.00324	-0.00342	-0.00335	-0.0036	-0.00376	-0.00362	-0.00382	-0.00388	-0.0038	-0.00401	-0.00397	-0.00396	-0.00406	-0.00455	-0.00461	-0.00451	-0.00476	-0.00488	-0.00512	-0.00521	-0.00523	-0.00519	-0.00526	-0.00554	-0.00555	-0.00582	-0.00595	-0.00594	-0.00599	-0.00614	-0.00628	-0.00626	-0.00633	-0.00637	-0.00643
2.58614	-0.00217	-0.00189	-0.00206	-0.00184	-0.00222	-0.00211	-0.00207	-0.00203	-0.00219	-0.00242	-0.00269	-0.00282	-0.00277	-0.00277	-0.003	-0.00317	-0.00328	-0.0035	-0.00361	-0.00337	-0.00349	-0.00375	-0.00394	-0.00413	-0.00397	-0.00421	-0.00422	-0.00449	-0.00438	-0.00458	-0.00471	-0.00491	-0.00511	-0.00525	-0.00535	-0.00533	-0.00547	-0.0057	-0.00581	-0.00591	-0.00604	-0.00612	-0.00607	-0.00623	-0.00633	-0.00632	-0.00641	-0.00643	-0.00644
2.63578	-0.0011	-0.00189	-0.00184	-0.00152	-0.00201	-0.00212	-0.00209	-0.002	-0.0021	-0.00236	-0.0023	-0.00258	-0.00298	-0.00264	-0.00287	-0.00322	-0.00335	-0.00354	-0.0035	-0.00339	-0.00351	-0.00374	-0.00379	-0.0041	-0.00414	-0.00415	-0.00414	-0.00465	-0.00465	-0.0046	-0.00475	-0.00489	-0.005	-0.00519	-0.00529	-0.00537	-0.00546	-0.00566	-0.00567	-0.0059	-0.00596	-0.00596	-0.00598	-0.00613	-0.00612	-0.00623	-0.00633	-0.00633	-0.00639
2.68624	-0.00166	-0.00161	-0.00231	-0.0017	-0.00195	-0.00191	-0.00192	-0.00175	-0.0018	-0.00214	-0.00225	-0.00246	-0.00247	-0.00267	-0.00311	-0.00326	-0.00322	-0.00339	-0.00331	-0.0033	-0.0037	-0.00392	-0.0038	-0.004	-0.004	-0.00428	-0.00437	-0.00453	-0.00467	-0.00467	-0.00492	-0.0049	-0.00499	-0.00513	-0.00515	-0.00536	-0.0055	-0.0056	-0.00559	-0.00566	-0.00576	-0.00599	-0.00609	-0.0062	-0.00608	-0.00617	-0.00635	-0.00639	-0.0065
2.73588	-0.00234	-0.00218	-0.00228	-0.00176	-0.002	-0.00208	-0.0018	-0.00199	-0.00192	-0.00215	-0.00225	-0.00254	-0.00291	-0.00267	-0.0028	-0.00301	-0.00316	-0.00333	-0.00336	-0.00349	-0.00378	-0.00397	-0.00404	-0.00404	-0.00419	-0.0043	-0.00417	-0.00443	-0.00454	-0.00471	-0.00496	-0.00496	-0.00513	-0.00517	-0.00517	-0.00549	-0.00557	-0.00563	-0.00584	-0.00592	-0.00599	-0.00608	-0.0062	-0.00616	-0.00624	-0.00622	-0.0064	-0.00648	-0.00651
2.78634	-0.00177	-0.00248	-0.00204	-0.00236	-0.00226	-0.00215	-0.00209	-0.0024	-0.00252	-0.0027	-0.00271	-0.00239	-0.00309	-0.00283	-0.00323	-0.00324	-0.00309	-0.00336	-0.00349	-0.00383	-0.00382	-0.0038	-0.00388	-0.00392	-0.00414	-0.00427	-0.00427	-0.00443	-0.00462	-0.00471	-0.00499	-0.00495	-0.00514	-0.00519	-0.00525	-0.00546	-0.00561	-0.00577	-0.00585	-0.00583	-0.00594	-0.00585	-0.006	-0.00609	-0.00614	-0.00613	-0.00625	-0.00632	-0.00634
2.83598	-0.0021	-0.00257	-0.00215	-0.00225	-0.00214	-0.00204	-0.00197	-0.00239	-0.00263	-0.0026	-0.00253	-0.00231	-0.00271	-0.00269	-0.00274	-0.00286	-0.00306	-0.00334	-0.00345	-0.00367	-0.00382	-0.00398	-0.00388	-0.00378	-0.00415	-0.00421	-0.00416	-0.00425	-0.00449	-0.00463	-0.00475	-0.00478	-0.00497	-0.00503	-0.00505	-0.0052	-0.00528	-0.0055	-0.00547	-0.00553	-0.00563	-0.00577	-0.00579	-0.00588	-0.00594	-0.00599	-0.00604	-0.00614	-0.00625
2.88643	-0.0016	-0.00169	-0.00211	-0.00189	-0.0018	-0.00191	-0.00212	-0.0021	-0.00231	-0.00246	-0.00233	-0.00193	-0.00233	-0.00276	-0.00284	-0.00296	-0.00313	-0.00333	-0.00342	-0.00336	-0.00351	-0.00378	-0.00391	-0.00382	-0.00384	-0.00398	-0.00398	-0.00427	-0.00439	-0.00439	-0.00455	-0.00468	-0.00487	-0.00488	-0.00497	-0.00519	-0.00519	-0.00537	-0.00553	-0.00561	-0.0057	-0.00575	-0.00582	-0.00595	-0.00605	-0.00613	-0.00617	-0.00627	-0.0063
2.93445	-0.00193	-0.00234	-0.00185	-0.00174	-0.00186	-0.00188	-0.00215	-0.00177	-0.00204	-0.00246	-0.00238	-0.00234	-0.00246	-0.00265	-0.00287	-0.00295	-0.00293	-0.00326	-0.00347	-0.00331	-0.00356	-0.00389	-0.00389	-0.00379	-0.00406	-0.00424	-0.00416	-0.00423	-0.00443	-0.0045	-0.00472	-0.00472	-0.00495	-0.005	-0.00504	-0.0053	-0.00531	-0.00546	-0.00567	-0.00578	-0.00591	-0.00596	-0.00599	-0.0061	-0.00615	-0.00616	-0.00617	-0.00625	-0.00634
2.9849	-0.00154	-0.00187	-0.00204	-0.00162	-0.00186	-0.00209	-0.00211	-0.00193	-0.00235	-0.00273	-0.00276	-0.00238	-0.00286	-0.00261	-0.00307	-0.00299	-0.00298	-0.00329	-0.00333	-0.00318	-0.00349	-0.00369	-0.00364	-0.00368	-0.00388	-0.00374	-0.00414	-0.00434	-0.0044	-0.00448	-0.00467	-0.00467	-0.00489	-0.00498	-0.00498	-0.00506	-0.00513	-0.00534	-0.00544	-0.00572	-0.00576	-0.00585	-0.00596	-0.00603	-0.006	-0.00614	-0.00613	-0.00621	-0.00631
3.03536	-0.00142	-0.00183	-0.00168	-0.00143	-0.00181	-0.00201	-0.00175	-0.00145	-0.00217	-0.0025	-0.00208	-0.00208	-0.00254	-0.00236	-0.00269	-0.00267	-0.00291	-0.00316	-0.00306	-0.00318	-0.00352	-0.00356	-0.00345	-0.00354	-0.0037	-0.00399	-0.00413	-0.00417	-0.00418	-0.00437	-0.00452	-0.00463	-0.00473	-0.00485	-0.00497	-0.00499	-0.0051	-0.00538	-0.00555	-0.00562	-0.0058	-0.00583	-0.00591	-0.00607	-0.00614	-0.0061	-0.00615	-0.00622	-0.00627
3.085	-0.00205	-0.00245	-0.00167	-0.00177	-0.00188	-0.00215	-0.00174	-0.00142	-0.00187	-0.0027	-0.00255	-0.00227	-0.00243	-0.00269	-0.00249	-0.00274	-0.00283	-0.00318	-0.00317	-0.00322	-0.00339	-0.00336	-0.00337	-0.00345	-0.004	-0.00412	-0.0041	-0.00414	-0.00427	-0.0044	-0.00462	-0.0048	-0.00485	-0.00487	-0.00499	-0.00509	-0.00525	-0.0055	-0.00554	-0.00556	-0.00575	-0.00573	-0.00573	-0.00599	-0.00607	-0.00599	-0.00603	-0.00606	-0.00612
3.13546	-0.00156	-0.00173	-0.00196	-0.00207	-0.00179	-0.00213	-0.0018	-0.00146	-0.00191	-0.00237	-0.00238	-0.00243	-0.00226	-0.00247	-0.00279	-0.00297	-0.00288	-0.00294	-0.00317	-0.00325	-0.00332	-0.00353	-0.00359	-0.0036	-0.00375	-0.00386	-0.00401	-0.00408	-0.00432	-0.00431	-0.00451	-0.00462	-0.0048	-0.00474	-0.00475	-0.00493	-0.00504	-0.00519	-0.0052	-0.00527	-0.00533	-0.00543	-0.00556	-0.0057	-0.00573	-0.00574	-0.00587	-0.0059	-0.00601
3.1851	-0.00247	-0.00156	-0.00168	-0.0018	-0.00175	-0.00176	-0.00204	-0.00177	-0.00167	-0.00196	-0.00209	-0.00243	-0.00234	-0.00238	-0.00275	-0.00277	-0.00281	-0.0031	-0.00311	-0.00329	-0.0034	-0.00337	-0.00344	-0.00352	-0.00343	-0.00358	-0.00369	-0.00395	-0.00401	-0.00414	-0.00433	-0.00423	-0.00462	-0.00453	-0.00452	-0.00485	-0.005	-0.00505	-0.0051	-0.00518	-0.00534	-0.00547	-0.00555	-0.00567	-0.00584	-0.00591	-0.00594	-0.00603	-0.00615
3.23555	-0.00194	-0.00172	-0.00206	-0.00227	-0.00191	-0.00156	-0.00192	-0.0018	-0.00153	-0.00198	-0.00191	-0.0021	-0.00238	-0.00235	-0.00254	-0.00258	-0.00266	-0.00305	-0.00285	-0.00308	-0.00318	-0.00322	-0.00331	-0.00335	-0.00328	-0.00364	-0.00372	-0.00398	-0.00396	-0.00409	-0.00423	-0.00424	-0.00455	-0.00459	-0.00466	-0.00491	-0.00499	-0.00522	-0.00529	-0.00534	-0.0056	-0.00564	-0.00567	-0.00585	-0.00597	-0.006	-0.00599	-0.00603	-0.00615
3.28601	-0.00116	-0.00141	-0.00128	-0.00107	-0.0015	-0.00148	-0.00155	-0.00159	-0.0017	-0.0022	-0.00211	-0.00191	-0.00206	-0.00239	-0.0024	-0.00253	-0.00242	-0.00297	-0.00279	-0.00294	-0.003	-0.00325	-0.00324	-0.00333	-0.00344	-0.00367	-0.00392	-0.00406	-0.00405	-0.00408	-0.00435	-0.00431	-0.00449	-0.00474	-0.00483	-0.00496	-0.00506	-0.00518	-0.00523	-0.00531	-0.00537	-0.00542	-0.00557	-0.00566	-0.00573	-0.00575	-0.00582	-0.00586	-0.00597
3.33402	-0.00158	-0.00126	-0.00135	-0.00161	-0.00155	-0.00168	-0.00177	-0.00159	-0.00176	-0.0021	-0.00177	-0.00172	-0.00184	-0.00219	-0.00244	-0.00253	-0.00243	-0.00278	-0.0028	-0.00278	-0.00293	-0.00314	-0.00337	-0.00339	-0.0035	-0.00369	-0.00384	-0.0041	-0.00386	-0.004	-0.00428	-0.00432	-0.00443	-0.00454	-0.00462	-0.00474	-0.00483	-0.00492	-0.00496	-0.00502	-0.00519	-0.00536	-0.00549	-0.00553	-0.00558	-0.0057	-0.0058	-0.00583	-0.00597
3.38611	-0.00201	-0.00168	-0.00169	-0.00135	-0.00179	-0.00171	-0.00163	-0.00161	-0.00156	-0.00215	-0.00202	-0.00212	-0.00233	-0.00212	-0.00234	-0.00272	-0.00264	-0.00288	-0.00269	-0.00264	-0.00284	-0.00291	-0.003	-0.00301	-0.00321	-0.00344	-0.00355	-0.00359	-0.00379	-0.00399	-0.00417	-0.00421	-0.00452	-0.0045	-0.00456	-0.00475	-0.00484	-0.00494	-0.00513	-0.00531	-0.00538	-0.0055	-0.00555	-0.00561	-0.00564	-0.00578	-0.00587	-0.00587	-0.00596
3.43575	-0.00146	-0.00163	-0.00158	-0.00112	-0.00179	-0.00144	-0.00143	-0.00163	-0.00163	-0.00198	-0.00198	-0.00198	-0.00184	-0.00204	-0.00226	-0.00234	-0.00263	-0.00293	-0.0028	-0.00275	-0.003	-0.00317	-0.00319	-0.00323	-0.00348	-0.00362	-0.0038	-0.00401	-0.00406	-0.00417	-0.00428	-0.00424	-0.00446	-0.00451	-0.0045	-0.00462	-0.00474	-0.00491	-0.0049	-0.00508	-0.00513	-0.00519	-0.00542	-0.00559	-0.00557	-0.00568	-0.0057	-0.00576	-0.00585
3.4862	-0.00109	-0.00175	-0.00193	-0.00145	-0.00129	-0.00141	-0.00145	-0.00138	-0.00181	-0.00221	-0.00233	-0.00234	-0.00206	-0.00233	-0.00245	-0.00261	-0.00261	-0.00295	-0.00293	-0.0029	-0.00301	-0.00322	-0.00317	-0.00309	-0.00338	-0.00335	-0.00363	-0.00371	-0.00391	-0.00395	-0.00405	-0.00415	-0.00425	-0.00426	-0.00438	-0.00459	-0.00466	-0.00486	-0.00489	-0.00507	-0.0052	-0.00524	-0.0054	-0.00546	-0.00542	-0.0055	-0.00564	-0.00568	-0.00578
3.5863	-0.00208	-0.00155	-0.00138	-0.00142	-0.00158	-0.00164	-0.00157	-0.00152	-0.00139	-0.00187	-0.00171	-0.00191	-0.00202	-0.00193	-0.00222	-0.00246	-0.00244	-0.00251	-0.00269	-0.00274	-0.00282	-0.00291	-0.00291	-0.00305	-0.00311	-0.00339	-0.00349	-0.00357	-0.00361	-0.00376	-0.00397	-0.00395	-0.00414	-0.00412	-0.00425	-0.0044	-0.00453	-0.0047	-0.00481	-0.00491	-0.005	-0.00506	-0.00521	-0.00528	-0.0054	-0.00543	-0.00548	-0.0055	-0.00562
3.6864	-0.00121	-0.00171	-0.00174	-0.0014	-0.00136	-0.00159	-0.00146	-0.00123	-0.00156	-0.00173	-0.00163	-0.00175	-0.00215	-0.00207	-0.00231	-0.00232	-0.00217	-0.00243	-0.00243	-0.00264	-0.00264	-0.00272	-0.00279	-0.00287	-0.00291	-0.00322	-0.0032	-0.00338	-0.00338	-0.00338	-0.00363	-0.00367	-0.00382	-0.00386	-0.004	-0.00415	-0.00427	-0.00439	-0.00443	-0.00457	-0.00468	-0.00473	-0.0048	-0.00493	-0.00499	-0.00503	-0.00522	-0.00523	-0.00532
3.7865	-0.00144	-0.00177	-0.00149	-0.00108	-0.0014	-0.000998	-0.00118	-0.00115	-0.00135	-0.00144	-0.0015	-0.00136	-0.00178	-0.00195	-0.00198	-0.00208	-0.00193	-0.00212	-0.00219	-0.00232	-0.00268	-0.0026	-0.00259	-0.00282	-0.00297	-0.00316	-0.00313	-0.00323	-0.00332	-0.0036	-0.00368	-0.00377	-0.00387	-0.00387	-0.00407	-0.00426	-0.0042	-0.00437	-0.00449	-0.00451	-0.0046	-0.00475	-0.00494	-0.00503	-0.00514	-0.00517	-0.00528	-0.00539	-0.00551
3.8866	-0.00115	-0.00045	-0.00101	-0.00116	-0.00136	-0.00154	-0.00147	-0.00123	-0.00114	-0.00155	-0.0014	-0.00175	-0.0021	-0.00215	-0.00223	-0.0024	-0.00241	-0.00244	-0.00258	-0.00252	-0.00267	-0.0028	-0.00292	-0.00308	-0.00288	-0.00312	-0.00318	-0.00329	-0.0034	-0.00357	-0.00385	-0.0039	-0.0041	-0.00405	-0.00408	-0.00411	-0.00436	-0.00448	-0.0046	-0.00461	-0.00473	-0.00491	-0.0049	-0.00497	-0.00509	-0.00511	-0.0051	-0.00522	-0.00521
3.98507	-0.000552	-0.00104	-0.00101	-0.00126	-0.000845	-0.0012	-0.00154	-0.00123	-0.00116	-0.00141	-0.00157	-0.00192	-0.00166	-0.00177	-0.00215	-0.00205	-0.00164	-0.00196	-0.00229	-0.00225	-0.00238	-0.00254	-0.0025	-0.00244	-0.00288	-0.00292	-0.00292	-0.00312	-0.00325	-0.00306	-0.00332	-0.00348	-0.00349	-0.00352	-0.00353	-0.00367	-0.00382	-0.00401	-0.00404	-0.00405	-0.00419	-0.00432	-0.00434	-0.00452	-0.0046	-0.00465	-0.00481	-0.00487	-0.00501
4.08516	-0.000585	-0.000793	-0.00118	-0.000536	-0.000972	-0.00118	-0.00097	-0.000541	-0.00124	-0.00144	-0.00132	-0.0014	-0.00158	-0.00151	-0.00183	-0.00179	-0.00182	-0.00197	-0.002	-0.00213	-0.00241	-0.00233	-0.00227	-0.00242	-0.00252	-0.0026	-0.00271	-0.003	-0.00311	-0.00341	-0.00351	-0.0033	-0.00345	-0.00354	-0.00348	-0.00369	-0.00387	-0.00406	-0.00401	-0.00425	-0.0044	-0.00442	-0.00446	-0.00461	-0.00472	-0.00473	-0.00481	-0.00487	-0.00504
4.18607	-0.00101	-0.00135	-0.00123	-0.000676	-0.000642	-0.000947	-0.0012	-0.00103	-0.00131	-0.00129	-0.00143	-0.00158	-0.0016	-0.00169	-0.00174	-0.00169	-0.0015	-0.00197	-0.0021	-0.00216	-0.00221	-0.00246	-0.00248	-0.00235	-0.00238	-0.00251	-0.00276	-0.00305	-0.0031	-0.00316	-0.00329	-0.00323	-0.00344	-0.00346	-0.00351	-0.00373	-0.00392	-0.00416	-0.00421	-0.00439	-0.00442	-0.00455	-0.00463	-0.00481	-0.00495	-0.00492	-0.00502	-0.00509	-0.00523
4.28617	-0.00128	-0.00157	-0.00185	-0.00136	-0.000867	-0.000892	-0.00126	-0.00114	-0.00129	-0.0015	-0.00147	-0.00144	-0.0015	-0.00164	-0.00165	-0.00188	-0.00163	-0.00188	-0.00198	-0.00205	-0.00216	-0.00255	-0.00248	-0.00238	-0.0025	-0.00279	-0.00282	-0.00286	-0.003	-0.00316	-0.00324	-0.00342	-0.00355	-0.00354	-0.00369	-0.00391	-0.00405	-0.00428	-0.0044	-0.00447	-0.00452	-0.00463	-0.00469	-0.00483	-0.00493	-0.005	-0.00511	-0.00509	-0.00522
4.38627	-0.000845	-0.00115	-0.00124	-0.00102	-0.000901	-0.000612	-0.00111	-0.000693	-0.000799	-0.00135	-0.00125	-0.0012	-0.00132	-0.00146	-0.00151	-0.00159	-0.00173	-0.00205	-0.00193	-0.00221	-0.00235	-0.00257	-0.00241	-0.00253	-0.00263	-0.00281	-0.003	-0.00314	-0.00312	-0.00305	-0.00324	-0.00346	-0.00365	-0.00372	-0.00382	-0.00386	-0.00398	-0.0042	-0.00421	-0.00436	-0.00455	-0.00457	-0.00461	-0.00477	-0.00483	-0.0049	-0.00505	-0.00512	-0.00521
4.48637	-0.00099	-0.000717	-0.000844	-0.00132	-0.000927	-0.000615	-0.000925	-0.000796	-0.00111	-0.00122	-0.0014	-0.00135	-0.0015	-0.00167	-0.00172	-0.00158	-0.00166	-0.00207	-0.00197	-0.00217	-0.00212	-0.00222	-0.00247	-0.00249	-0.00251	-0.00272	-0.0027	-0.0029	-0.00294	-0.00302	-0.00325	-0.00327	-0.00356	-0.0036	-0.00375	-0.00378	-0.0039	-0.0041	-0.00413	-0.00437	-0.00453	-0.00462	-0.00473	-0.00483	-0.00489	-0.00494	-0.00507	-0.00524	-0.0053
4.58647	-0.000269	-0.000664	-0.00117	-0.00101	-0.00068	-0.000862	-0.000853	-0.000886	-0.00108	-0.00111	-0.00144	-0.00142	-0.00169	-0.0017	-0.00175	-0.00181	-0.00185	-0.00186	-0.00199	-0.00202	-0.00196	-0.00209	-0.00233	-0.00254	-0.0026	-0.00268	-0.00269	-0.00299	-0.00306	-0.0031	-0.00331	-0.00334	-0.00345	-0.00363	-0.00363	-0.00387	-0.00413	-0.00417	-0.00421	-0.00443	-0.00447	-0.00461	-0.00472	-0.00485	-0.00492	-0.00493	-0.00501	-0.00509	-0.00528
4.68656	-0.000736	-0.000629	-0.000944	-0.000736	-0.00137	-0.00141	-0.000995	-0.000769	-0.00083	-0.00094	-0.0011	-0.0013	-0.00176	-0.00151	-0.00166	-0.00192	-0.00183	-0.0018	-0.00214	-0.00213	-0.0021	-0.00202	-0.00233	-0.00224	-0.0024	-0.00263	-0.00271	-0.00303	-0.00295	-0.00308	-0.00318	-0.0033	-0.00353	-0.00357	-0.00357	-0.00377	-0.00389	-0.00402	-0.00406	-0.00426	-0.00437	-0.00445	-0.00448	-0.00464	-0.00481	-0.00479	-0.00493	-0.00492	-0.00511
4.78503	-0.000793	-0.000459	-0.000804	-0.00094	-0.00167	-0.00116	-0.000952	-0.000915	-0.000774	-0.00124	-0.00117	-0.00109	-0.0015	-0.00139	-0.00178	-0.00174	-0.00154	-0.00197	-0.00193	-0.00181	-0.002	-0.00196	-0.0021	-0.00208	-0.0025	-0.00275	-0.00255	-0.00265	-0.00268	-0.00286	-0.00314	-0.00321	-0.00343	-0.00354	-0.00341	-0.00352	-0.00366	-0.00387	-0.00394	-0.00406	-0.00422	-0.00426	-0.00425	-0.00445	-0.00459	-0.00457	-0.00478	-0.00473	-0.00492
4.88513	-0.000562	-0.00054	-0.000779	-0.000673	-0.000785	-0.00113	-0.00112	-0.000642	-0.000859	-0.00131	-0.00132	-0.00105	-0.0013	-0.00135	-0.00144	-0.00151	-0.00149	-0.00179	-0.00168	-0.00167	-0.00182	-0.0018	-0.0021	-0.00209	-0.00223	-0.0023	-0.00246	-0.00272	-0.00268	-0.00273	-0.0028	-0.00299	-0.00319	-0.00327	-0.00326	-0.00343	-0.00353	-0.00363	-0.00374	-0.00381	-0.00396	-0.00401	-0.004	-0.00412	-0.00426	-0.0043	-0.00452	-0.00454	-0.00463
4.98604	-0.000416	-0.000324	-0.000748	-0.000181	-0.000577	-0.000664	-0.000891	-0.00085	-0.000705	-0.00111	-0.00097	-0.000898	-0.00116	-0.00118	-0.00111	-0.00144	-0.00153	-0.00148	-0.00146	-0.00152	-0.00176	-0.00182	-0.00175	-0.00194	-0.00218	-0.00213	-0.00229	-0.00248	-0.00261	-0.00247	-0.0026	-0.00281	-0.00295	-0.00304	-0.00306	-0.00319	-0.00334	-0.00351	-0.00357	-0.00367	-0.00383	-0.00387	-0.00398	-0.00405	-0.00421	-0.00433	-0.00446	-0.00452	-0.00459
5.08614	-0.000643	-0.000664	-0.00092	-5.8e-05	-0.000941	-0.000318	-0.000483	-0.0005	-0.000547	-0.000902	-0.00102	-0.000985	-0.000946	-0.00118	-0.00116	-0.00133	-0.00146	-0.00131	-0.00152	-0.00156	-0.00181	-0.00196	-0.0019	-0.0021	-0.00228	-0.00234	-0.00236	-0.00229	-0.00229	-0.00242	-0.00275	-0.00275	-0.00292	-0.0031	-0.00307	-0.00336	-0.00353	-0.00362	-0.00371	-0.00372	-0.00382	-0.00395	-0.00416	-0.00421	-0.00428	-0.00439	-0.00445	-0.0046	-0.00475
5.18624	-0.00168	-0.000795	-0.000624	-0.000656	-0.000672	-0.000907	-0.000639	-0.000261	-0.000503	-0.0012	-0.00113	-0.000934	-0.000983	-0.00105	-0.00131	-0.00157	-0.00148	-0.00151	-0.00163	-0.00167	-0.00184	-0.00186	-0.00195	-0.002	-0.00213	-0.00229	-0.00241	-0.00266	-0.00265	-0.00265	-0.00272	-0.00286	-0.00298	-0.00309	-0.00305	-0.00339	-0.00344	-0.00365	-0.00374	-0.00374	-0.0039	-0.00402	-0.00421	-0.00424	-0.00429	-0.00439	-0.00455	-0.0047	-0.00482
5.28634	0.000453	0.000344	-0.000456	-0.000424	-0.000394	-0.000645	-0.000831	-0.000255	-0.000718	-0.00104	-0.000837	-0.000866	-0.00113	-0.000932	-0.00141	-0.00154	-0.00148	-0.00154	-0.00161	-0.00161	-0.00174	-0.00179	-0.00196	-0.00186	-0.0018	-0.0021	-0.00226	-0.00238	-0.00241	-0.00256	-0.00263	-0.00283	-0.00287	-0.00302	-0.0031	-0.00329	-0.00342	-0.00358	-0.00364	-0.00371	-0.00392	-0.00398	-0.00411	-0.00421	-0.00428	-0.0044	-0.00454	-0.00464	-0.00477
5.38643	-7e-05	-0.000396	-0.000683	-0.000546	-0.000806	-0.000871	-0.00073	-0.000642	-0.000572	-0.000748	-0.000634	-0.000902	-0.00116	-0.000912	-0.00146	-0.00138	-0.00152	-0.00163	-0.00141	-0.00124	-0.00162	-0.00163	-0.00184	-0.00185	-0.00212	-0.00202	-0.00218	-0.00219	-0.00213	-0.00247	-0.0027	-0.00268	-0.0029	-0.00304	-0.00315	-0.00333	-0.00337	-0.00342	-0.00351	-0.00367	-0.00382	-0.0039	-0.00405	-0.00414	-0.00424	-0.00428	-0.00442	-0.00454	-0.00462
5.48653	-0.000411	-0.000913	-0.000885	-0.000264	-0.000603	-0.000765	-0.000437	-0.000835	-0.000537	-0.000639	-0.000562	-0.000883	-0.00115	-0.00111	-0.00124	-0.00149	-0.00131	-0.00141	-0.00162	-0.00161	-0.00153	-0.00178	-0.00181	-0.00172	-0.00178	-0.00214	-0.00209	-0.00235	-0.00241	-0.00242	-0.0027	-0.00264	-0.00271	-0.00294	-0.00302	-0.00308	-0.00316	-0.00327	-0.00328	-0.00348	-0.00361	-0.00363	-0.00384	-0.00398	-0.00399	-0.00402	-0.00417	-0.00427	-0.00439
5.58337	-0.000651	-0.000201	-0.000675	-0.000435	-0.000556	-0.000819	-0.000771	-0.000336	-0.000232	-0.000458	-0.000578	-0.000757	-0.00105	-0.00107	-0.000787	-0.00118	-0.00134	-0.00139	-0.00148	-0.00144	-0.00155	-0.00157	-0.00176	-0.00168	-0.00177	-0.00169	-0.00205	-0.00199	-0.00206	-0.00215	-0.00226	-0.00238	-0.00261	-0.00267	-0.00268	-0.00277	-0.00291	-0.00309	-0.0031	-0.00328	-0.00338	-0.00342	-0.00357	-0.00377	-0.00379	-0.00386	-0.00391	-0.00403	-0.0042
5.6851	6.7e-05	-0.000356	-0.000282	-0.000524	-0.000551	-0.000151	-0.000242	-0.000127	-0.00011	-0.00064	-0.000738	-0.000569	-0.000746	-0.000729	-0.000726	-0.000837	-0.00123	-0.00145	-0.00139	-0.00138	-0.00155	-0.00151	-0.00163	-0.00152	-0.00128	-0.00167	-0.00182	-0.00199	-0.00193	-0.00193	-0.00217	-0.00226	-0.00242	-0.00255	-0.00268	-0.00278	-0.00293	-0.00307	-0.00317	-0.00338	-0.00347	-0.00359	-0.00367	-0.00387	-0.00395	-0.00397	-0.00412	-0.00423	-0.00441
5.78601	-0.000773	-0.000619	-9.3e-05	5.5e-05	-0.00027	-0.000588	-0.000494	-0.00025	-0.000304	-0.000659	-0.000832	-0.000621	-0.00072	-0.000472	-0.000766	-0.000973	-0.00116	-0.00136	-0.0012	-0.00133	-0.00143	-0.00137	-0.0015	-0.00145	-0.00185	-0.00185	-0.00203	-0.00223	-0.00221	-0.00221	-0.00249	-0.00253	-0.00265	-0.00276	-0.00291	-0.00295	-0.00311	-0.00334	-0.00347	-0.0036	-0.00365	-0.00384	-0.00394	-0.00406	-0.0042	-0.00422	-0.00437	-0.00447	-0.00461
5.88611	-0.000237	-0.00039	-0.000204	-0.000122	-0.000333	-0.000824	-0.00048	-0.000184	-0.000356	-0.000582	-0.000542	-0.000512	-0.00083	-0.000501	-0.000867	-0.00103	-0.00109	-0.00134	-0.00135	-0.0015	-0.00167	-0.00179	-0.00153	-0.00168	-0.00184	-0.0019	-0.00211	-0.00212	-0.00215	-0.0024	-0.0026	-0.00265	-0.0029	-0.00286	-0.00302	-0.00309	-0.00322	-0.00343	-0.00356	-0.0036	-0.00369	-0.00388	-0.00404	-0.00408	-0.0042	-0.00427	-0.00441	-0.00459	-0.00475
5.98376	-0.000271	-0.000538	-2.8e-05	-0.000102	-0.000273	-0.000756	-0.000687	-0.000236	-0.000449	-0.000529	-0.000617	-0.000559	-0.000842	-0.000776	-0.00108	-0.00116	-0.00109	-0.00105	-0.0014	-0.0015	-0.00158	-0.00158	-0.00162	-0.00175	-0.00186	-0.00201	-0.00195	-0.00226	-0.00223	-0.00235	-0.00256	-0.00267	-0.0027	-0.00276	-0.00293	-0.0031	-0.00312	-0.00328	-0.00344	-0.00354	-0.00369	-0.00376	-0.0039	-0.00395	-0.00403	-0.00408	-0.00422	-0.0044	-0.00449
6.0863	-0.000443	-0.000284	-8.1e-05	-0.000209	-0.000463	-0.000214	-0.000184	-0.000387	-0.000525	-0.00065	-0.00078	-0.000523	-0.000733	-0.000843	-0.001	-0.00103	-0.00105	-0.00112	-0.00104	-0.00114	-0.0014	-0.00143	-0.00136	-0.00163	-0.00163	-0.00199	-0.00187	-0.00205	-0.00211	-0.00219	-0.00234	-0.00249	-0.0026	-0.00267	-0.00277	-0.00275	-0.00301	-0.00308	-0.00324	-0.00346	-0.00357	-0.00365	-0.00377	-0.00389	-0.00396	-0.00403	-0.00415	-0.00431	-0.00441
6.18477	-0.000694	-0.000833	-0.000169	-7.9e-05	-0.000633	-0.000514	-0.000502	-0.000526	-0.000322	-0.000747	-0.00086	-0.000539	-0.000849	-0.000857	-0.000833	-0.000707	-0.00101	-0.00114	-0.00103	-0.00116	-0.00153	-0.00136	-0.00151	-0.0016	-0.00144	-0.00172	-0.0019	-0.00194	-0.00206	-0.00214	-0.00243	-0.00252	-0.00258	-0.00265	-0.00274	-0.00281	-0.00298	-0.00316	-0.00329	-0.0035	-0.0036	-0.00365	-0.00375	-0.00391	-0.00399	-0.00411	-0.00429	-0.00434	-0.0044
6.2865	-0.00111	-0.000645	-0.000377	-0.000145	-0.00095	-0.000621	-0.000374	-0.000498	-0.000512	-0.000642	-0.000735	-0.000466	-0.000884	-0.000838	-0.000737	-0.000802	-0.00108	-0.00104	-0.00107	-0.00121	-0.00137	-0.00135	-0.00145	-0.00146	-0.00167	-0.00165	-0.00186	-0.00201	-0.00199	-0.00202	-0.00229	-0.0024	-0.00257	-0.00261	-0.00267	-0.0029	-0.00293	-0.00317	-0.00331	-0.00343	-0.00361	-0.00363	-0.00368	-0.00389	-0.00394	-0.00412	-0.00421	-0.00426	-0.00442
6.38497	-0.000336	-0.000318	-0.00025	-0.000493	-0.000172	-0.000144	-0.000262	-0.000362	-0.00066	-0.000542	-0.000617	-0.000555	-0.000857	-0.000815	-0.000797	-0.000941	-0.000979	-0.00116	-0.00121	-0.00128	-0.00136	-0.00147	-0.00168	-0.0016	-0.00169	-0.00184	-0.00199	-0.00187	-0.00205	-0.00219	-0.00249	-0.0023	-0.00266	-0.00269	-0.00269	-0.00289	-0.00294	-0.00319	-0.00339	-0.00342	-0.00357	-0.00371	-0.00377	-0.00397	-0.004	-0.00419	-0.00432	-0.00436	-0.00458
6.48344	0.000114	0.000209	0.000286	-9.8e-05	-0.00013	-0.000175	-0.000238	-0.000535	-0.00057	-0.000479	-0.000312	-0.000571	-0.000884	-0.00075	-0.000784	-0.000949	-0.000899	-0.00122	-0.00121	-0.00124	-0.00144	-0.00153	-0.00133	-0.00157	-0.00179	-0.00197	-0.00193	-0.00209	-0.00203	-0.00223	-0.00245	-0.00241	-0.00274	-0.00275	-0.00279	-0.00293	-0.00298	-0.00319	-0.00339	-0.00344	-0.00358	-0.00378	-0.00384	-0.00402	-0.00413	-0.00425	-0.00441	-0.00447	-0.00469
6.58354	-1.4e-05	0.000126	-0.000165	0.000106	-0.00013	-0.000364	-0.000441	-0.000436	-0.000152	-0.000111	-0.000275	-0.0004	-0.000729	-0.000753	-0.000803	-0.00101	-0.000946	-0.00128	-0.00129	-0.00135	-0.00146	-0.00146	-0.00135	-0.00155	-0.00162	-0.00186	-0.00213	-0.00203	-0.00199	-0.00213	-0.00238	-0.00248	-0.00279	-0.00288	-0.00286	-0.00298	-0.00311	-0.00323	-0.00335	-0.00349	-0.00366	-0.00375	-0.00389	-0.00402	-0.00416	-0.00427	-0.00442	-0.00453	-0.00462
6.68607	-0.000867	-0.000735	-0.000382	-0.000206	-0.000474	-0.000299	-0.000549	-0.000286	-0.000162	-0.000138	-0.00071	-0.000588	-0.000725	-0.000914	-0.00103	-0.000927	-0.00107	-0.00121	-0.00128	-0.00123	-0.00132	-0.00136	-0.00151	-0.00137	-0.00152	-0.00184	-0.00194	-0.00205	-0.0021	-0.00222	-0.00241	-0.00236	-0.00256	-0.00269	-0.00276	-0.00291	-0.00306	-0.00315	-0.00326	-0.00343	-0.00355	-0.00362	-0.00375	-0.00385	-0.00395	-0.00402	-0.00414	-0.00432	-0.00442
6.78536	-0.000101	-0.000511	-0.000123	-0.000488	-0.000759	-0.000656	-0.000378	-0.000195	-0.000205	-0.000729	-0.000761	-0.00057	-0.000715	-0.000739	-0.00108	-0.000872	-0.00111	-0.00113	-0.00103	-0.000851	-0.0013	-0.00133	-0.00131	-0.00139	-0.00142	-0.00163	-0.00162	-0.00171	-0.00185	-0.00208	-0.00219	-0.00214	-0.00239	-0.00243	-0.00252	-0.00268	-0.00283	-0.00298	-0.00307	-0.00321	-0.00331	-0.00347	-0.00357	-0.00371	-0.00381	-0.00389	-0.00398	-0.00421	-0.00428
6.88627	-0.000109	0.000305	9.2e-05	-0.000128	-0.000192	-1.8e-05	-0.000192	7.8e-05	-0.000372	-0.00104	-0.000737	-0.000667	-0.000908	-0.000679	-0.00105	-0.000973	-0.00103	-0.00127	-0.00127	-0.001	-0.0013	-0.00139	-0.00155	-0.00156	-0.00172	-0.0017	-0.00178	-0.00175	-0.00206	-0.00221	-0.00245	-0.00242	-0.00256	-0.00256	-0.00256	-0.00285	-0.00293	-0.0031	-0.00307	-0.00319	-0.00328	-0.00346	-0.00354	-0.00374	-0.00372	-0.0038	-0.00396	-0.00418	-0.00427
6.98637	-0.000564	1.5e-05	-0.000495	4.9e-05	-7e-05	-0.000482	-0.00048	7.8e-05	-0.000461	-0.00107	-0.000725	-0.000767	-0.000979	-0.00071	-0.000866	-0.000865	-0.00121	-0.00103	-0.00108	-0.00115	-0.00128	-0.00148	-0.00148	-0.0014	-0.00141	-0.00174	-0.00194	-0.0018	-0.00187	-0.00204	-0.00231	-0.00242	-0.00249	-0.0025	-0.00258	-0.00282	-0.00287	-0.00312	-0.00311	-0.00319	-0.00336	-0.00347	-0.00353	-0.00374	-0.00376	-0.00383	-0.00393	-0.00414	-0.00417
7.08647	-0.000291	0.000334	-4.8e-05	-0.000643	-4.8e-05	-0.000108	-0.000112	-0.000117	-0.000471	-0.000795	-0.000615	-0.000617	-0.000736	-0.00078	-0.000898	-0.000745	-0.00112	-0.00114	-0.0009	-0.00108	-0.00111	-0.00136	-0.0014	-0.00138	-0.00155	-0.0017	-0.00174	-0.00165	-0.00193	-0.00215	-0.00234	-0.00234	-0.00245	-0.00269	-0.00269	-0.00273	-0.00286	-0.00314	-0.00314	-0.00318	-0.00345	-0.0035	-0.00363	-0.0038	-0.00387	-0.00399	-0.00404	-0.00424	-0.00433
7.18656	3.3e-05	-0.000164	-0.000813	-0.000178	-7.1e-05	-0.000236	-4.8e-05	9.3e-05	-0.000436	-0.000775	-0.000465	-0.000373	-0.000697	-0.000647	-0.000863	-0.000828	-0.000929	-0.00112	-0.000966	-0.0011	-0.00125	-0.00137	-0.00129	-0.00136	-0.00157	-0.00164	-0.00157	-0.00191	-0.00189	-0.00216	-0.00237	-0.00235	-0.00253	-0.00267	-0.00263	-0.00279	-0.00299	-0.00322	-0.0032	-0.00326	-0.00349	-0.00356	-0.00373	-0.00391	-0.00401	-0.00408	-0.00416	-0.00432	-0.00445
7.28503	6e-06	-0.000332	-3.1e-05	0.000121	-0.000207	-0.000283	9.1e-05	-3.7e-05	-0.000238	-0.000726	-0.000506	-0.000256	-0.000561	-0.000602	-0.000775	-0.000684	-0.000743	-0.0011	-0.00111	-0.00133	-0.0013	-0.00127	-0.00128	-0.00145	-0.00148	-0.00157	-0.0019	-0.00191	-0.00197	-0.00213	-0.00229	-0.00217	-0.00256	-0.00263	-0.00256	-0.00274	-0.00285	-0.00314	-0.00317	-0.00319	-0.0034	-0.00344	-0.00362	-0.00376	-0.00385	-0.00385	-0.00401	-0.00406	-0.00421
7.38513	-0.000917	-0.000595	-7.8e-05	-0.000165	-8.8e-05	6.7e-05	-0.000312	-0.000113	-0.00036	-0.000753	-0.000465	-0.000372	-0.000411	-0.00077	-0.000809	-0.000649	-0.000735	-0.00115	-0.000858	-0.000969	-0.00128	-0.0013	-0.00141	-0.00136	-0.00125	-0.00148	-0.00169	-0.0017	-0.00177	-0.00189	-0.00207	-0.00211	-0.00224	-0.00235	-0.00237	-0.00259	-0.00268	-0.00295	-0.00297	-0.00301	-0.00324	-0.00329	-0.00348	-0.00356	-0.0037	-0.00376	-0.0039	-0.00402	-0.00418
7.48604	-0.000311	3.9e-05	5.2e-05	0.000278	-0.00012	-0.000129	-0.000475	0.000127	-0.00041	-0.000536	-0.000524	-0.000525	-0.000474	-0.000843	-0.000872	-0.000773	-0.000758	-0.00117	-0.00101	-0.00111	-0.00113	-0.00115	-0.00131	-0.0013	-0.0014	-0.00148	-0.00149	-0.00169	-0.0019	-0.00197	-0.00201	-0.00218	-0.0023	-0.00242	-0.00247	-0.00272	-0.00273	-0.00299	-0.00307	-0.00309	-0.00336	-0.0034	-0.00354	-0.00368	-0.00387	-0.00391	-0.00402	-0.00418	-0.00437
7.58614	-0.000528	-0.00135	-0.000984	-0.000329	-0.000198	-0.000379	-0.000487	-0.000112	-0.000595	-0.000642	-0.000789	-0.000515	-0.000713	-0.000658	-0.000696	-0.000913	-0.00105	-0.00108	-0.00105	-0.00115	-0.00139	-0.00127	-0.00129	-0.00143	-0.00133	-0.00139	-0.00158	-0.00174	-0.00181	-0.00192	-0.00222	-0.00221	-0.00239	-0.0026	-0.0027	-0.0029	-0.00299	-0.00309	-0.00313	-0.00325	-0.00346	-0.00355	-0.00366	-0.00382	-0.00394	-0.00397	-0.00414	-0.00416	-0.00439
7.68624	-0.000145	-0.000221	-0.000677	-8.9e-05	-0.00025	-0.000362	-1.4e-05	0.000182	-0.000354	-0.000696	-0.000483	-0.000319	-0.000691	-0.00052	-0.000561	-0.000724	-0.000968	-0.00107	-0.00122	-0.0013	-0.00144	-0.0014	-0.00114	-0.00149	-0.00154	-0.00177	-0.00191	-0.00201	-0.00207	-0.00216	-0.00229	-0.00228	-0.00237	-0.00252	-0.00258	-0.00279	-0.00295	-0.00309	-0.00316	-0.00327	-0.00338	-0.00349	-0.00363	-0.00377	-0.00384	-0.00392	-0.00408	-0.00421	-0.00433
7.78471	0.000199	7e-06	-0.000172	-0.000331	-0.00062	-0.000221	-3.3e-05	0.000135	4.7e-05	-0.000443	-0.000326	-0.000253	-0.000546	-0.000592	-0.000837	-0.000937	-0.000977	-0.00102	-0.00117	-0.00113	-0.00134	-0.00135	-0.00157	-0.00162	-0.00147	-0.00185	-0.00188	-0.0018	-0.00186	-0.00208	-0.00234	-0.00225	-0.00253	-0.0025	-0.00245	-0.00259	-0.00274	-0.00306	-0.00307	-0.0032	-0.00334	-0.00343	-0.00355	-0.00371	-0.00378	-0.00385	-0.00403	-0.00425	-0.00425
7.88643	0.000524	-0.000439	-0.000575	-0.000535	-0.000358	-0.000207	-4.2e-05	1.9e-05	-0.000375	-0.000646	-0.000526	-0.000253	-0.000483	-0.00058	-0.000885	-0.000865	-0.000922	-0.000752	-0.000775	-0.000748	-0.00123	-0.00146	-0.00142	-0.00148	-0.00154	-0.00155	-0.0017	-0.00174	-0.00184	-0.00197	-0.0021	-0.00221	-0.00238	-0.00243	-0.00247	-0.0026	-0.00283	-0.00311	-0.00309	-0.00326	-0.00348	-0.00358	-0.00369	-0.00382	-0.00394	-0.00406	-0.00416	-0.00426	-0.00436
7.98653	-0.000504	-0.000924	-5.7e-05	-6.9e-05	-0.000237	-0.00038	4.8e-05	-0.000137	-0.000527	-0.000696	-0.000564	-0.000415	-0.000663	-0.000565	-0.000779	-0.000855	-0.000854	-0.001	-0.00122	-0.00115	-0.00142	-0.00153	-0.00154	-0.00159	-0.00175	-0.00169	-0.00187	-0.00203	-0.00217	-0.00224	-0.00244	-0.00243	-0.00243	-0.00269	-0.00269	-0.00276	-0.00296	-0.00315	-0.00318	-0.00328	-0.00345	-0.00355	-0.00365	-0.00379	-0.0039	-0.00401	-0.0041	-0.00424	-0.00446
8.085	-5.5e-05	-0.000187	-0.000231	-0.000201	-0.000491	-4.8e-05	-0.000426	-0.00027	-0.00027	-0.000711	-0.000357	-0.00031	-0.000681	-0.000445	-0.000694	-0.000858	-0.000564	-0.00099	-0.00111	-0.000983	-0.00121	-0.00122	-0.00149	-0.00127	-0.00128	-0.00143	-0.00152	-0.00159	-0.00165	-0.00184	-0.00212	-0.00209	-0.00232	-0.00247	-0.0024	-0.00261	-0.00277	-0.003	-0.00298	-0.00311	-0.00333	-0.00344	-0.00356	-0.00365	-0.00383	-0.00389	-0.00401	-0.00415	-0.00434
8.1851	-0.000326	-0.000568	-0.000667	2.6e-05	4e-06	-1.5e-05	-0.000491	-0.00054	-0.000405	-0.000586	-0.000291	-0.000242	-0.000753	-0.000618	-0.000876	-0.000849	-0.000612	-0.00111	-0.00101	-0.00098	-0.00123	-0.00149	-0.00145	-0.0015	-0.00147	-0.00165	-0.0016	-0.00161	-0.00175	-0.00199	-0.00216	-0.00215	-0.00237	-0.00248	-0.00242	-0.00264	-0.00279	-0.00297	-0.00297	-0.00311	-0.00341	-0.00352	-0.00362	-0.00369	-0.00381	-0.00391	-0.00396	-0.00415	-0.00424
8.28601	4.8e-05	-0.000441	-0.000313	0.000101	-0.000209	-0.000112	-0.000499	-0.000478	-0.000389	-0.000259	-0.000252	-0.000291	-0.000684	-0.000663	-0.000848	-0.000866	-0.000779	-0.00109	-0.00105	-0.00107	-0.00116	-0.00111	-0.00115	-0.00119	-0.00154	-0.00153	-0.00159	-0.00176	-0.0019	-0.00211	-0.0022	-0.00216	-0.0023	-0.00244	-0.0025	-0.00255	-0.00267	-0.00298	-0.00298	-0.00316	-0.00333	-0.00346	-0.00356	-0.00372	-0.00372	-0.00386	-0.00391	-0.00408	-0.00415
8.38611	-0.000689	-0.000321	-0.000239	3.9e-05	-0.000328	-0.000354	-0.000519	-0.000177	-1e-06	-0.000179	-0.000267	-0.00029	-0.000457	-0.000541	-0.000674	-0.000635	-0.000788	-0.00112	-0.000887	-0.00105	-0.00119	-0.00106	-0.00103	-0.00138	-0.00164	-0.00154	-0.00155	-0.0018	-0.00183	-0.00207	-0.00226	-0.00219	-0.00227	-0.0024	-0.00239	-0.00251	-0.00275	-0.003	-0.00299	-0.00319	-0.00334	-0.00343	-0.00353	-0.0037	-0.00372	-0.00389	-0.00406	-0.00423	-0.00429
8.4862	-0.000345	0.000174	-8.9e-05	-0.000288	-0.000155	2.3e-05	-0.000169	-0.000354	-0.000141	-0.000357	-0.000606	-0.00053	-0.000494	-0.000633	-0.000927	-0.000625	-0.000665	-0.0011	-0.00103	-0.00106	-0.00129	-0.00129	-0.00106	-0.00132	-0.00151	-0.00143	-0.00166	-0.00178	-0.00197	-0.00204	-0.00206	-0.00221	-0.00232	-0.00245	-0.00245	-0.00274	-0.00294	-0.00307	-0.0031	-0.00328	-0.00333	-0.00351	-0.00362	-0.00375	-0.00386	-0.00395	-0.00411	-0.00426	-0.00433
8.98507	-0.000315	-0.000322	-0.000238	0.000326	5e-06	-0.000312	-0.00022	6.4e-05	-0.000111	-0.000537	-0.000155	-0.000275	-0.000755	-0.000429	-0.00057	-0.00065	-0.000517	-0.000817	-0.000931	-0.000944	-0.00134	-0.00111	-0.00111	-0.00103	-0.00122	-0.00154	-0.00156	-0.00154	-0.00159	-0.00177	-0.00199	-0.00208	-0.00219	-0.00238	-0.00237	-0.00252	-0.00262	-0.00279	-0.0029	-0.00299	-0.00322	-0.00334	-0.00344	-0.00361	-0.00379	-0.00371	-0.00389	-0.00403	-0.00423
9.48637	-0.000308	-0.000342	-0.000564	-0.000169	-0.000165	-4.6e-05	-0.000171	-8.5e-05	-0.00058	-0.000628	-0.000265	-0.000484	-0.000551	-0.000495	-0.000807	-0.000767	-0.000837	-0.00101	-0.000846	-0.00111	-0.00119	-0.00127	-0.00125	-0.00134	-0.0014	-0.00139	-0.00158	-0.00168	-0.00166	-0.00185	-0.002	-0.00209	-0.00235	-0.0024	-0.00237	-0.00271	-0.00277	-0.00292	-0.00307	-0.0031	-0.00314	-0.00328	-0.00339	-0.00355	-0.00368	-0.00379	-0.0038	-0.00394	-0.00403
9.98523	-0.000258	-0.000371	-0.000196	4.5e-05	0.000102	0.000112	-0.00027	-0.000214	-0.000391	-0.000531	-0.000186	-0.000198	-0.000515	-0.000663	-0.00071	-0.000625	-0.000879	-0.000986	-0.00088	-0.0009	-0.00105	-0.00122	-0.00129	-0.00141	-0.00133	-0.00139	-0.00138	-0.00175	-0.00178	-0.00193	-0.00192	-0.00205	-0.00212	-0.0023	-0.00226	-0.00241	-0.00252	-0.00267	-0.00282	-0.0029	-0.00311	-0.00317	-0.0033	-0.00345	-0.00357	-0.00372	-0.00378	-0.00385	-0.00406
10.4865	-0.000437	-0.00036	-0.000618	7.8e-05	-7.2e-05	0.000209	-0.000171	-2.9e-05	-1.7e-05	-0.000239	-0.000172	-1.4e-05	-0.000245	-0.000144	-0.000581	-0.00078	-0.00076	-0.000912	-0.000905	-0.000786	-0.00122	-0.00113	-0.00122	-0.00129	-0.00143	-0.00151	-0.00147	-0.00175	-0.00177	-0.00183	-0.00194	-0.00193	-0.00212	-0.00228	-0.00228	-0.00247	-0.00258	-0.00279	-0.00284	-0.00296	-0.00311	-0.00316	-0.00329	-0.00343	-0.00347	-0.00359	-0.00375	-0.00385	-0.00395
10.9862	-0.000764	-0.000446	-0.000512	-0.000128	-0.000379	-0.000113	-0.000194	0.000107	-9.2e-05	-0.00012	-0.000216	-1.5e-05	-0.000104	-0.000205	-0.000938	-0.00102	-0.000726	-0.000878	-0.000858	-0.000889	-0.00107	-0.00128	-0.00125	-0.00107	-0.00124	-0.00151	-0.00163	-0.00184	-0.00175	-0.00201	-0.00218	-0.00214	-0.00236	-0.00243	-0.00248	-0.00256	-0.00269	-0.00291	-0.00294	-0.00298	-0.00312	-0.00329	-0.00342	-0.00362	-0.0037	-0.00378	-0.00393	-0.00395	-0.00401
11.4851	-0.000609	-5.7e-05	-8.4e-05	-0.00016	-0.000205	-0.000285	-0.000389	-0.000152	-9e-05	-3.9e-05	-0.000176	-0.000144	-4e-06	-0.000303	-0.000552	-0.000729	-0.000628	-0.000591	-0.000712	-0.000999	-0.00109	-0.00101	-0.000994	-0.00104	-0.00103	-0.00142	-0.00153	-0.0017	-0.00167	-0.00187	-0.00202	-0.0022	-0.00218	-0.00228	-0.00234	-0.00243	-0.0026	-0.00283	-0.00286	-0.00303	-0.00327	-0.00326	-0.00335	-0.00372	-0.00371	-0.00376	-0.00394	-0.00401	-0.00413
11.9864	-0.000118	0.000175	3.8e-05	8.4e-05	0.000254	-0.000262	-0.000199	0.000105	-0.000153	-0.000323	-0.000242	7.4e-05	5.6e-05	-0.000385	-0.000671	-0.00052	-0.000507	-0.000584	-0.000789	-0.000821	-0.00111	-0.000887	-0.0009	-0.00093	-0.00105	-0.00137	-0.00144	-0.00139	-0.00157	-0.00177	-0.00178	-0.00199	-0.00201	-0.00213	-0.00222	-0.00253	-0.00261	-0.00271	-0.00282	-0.00296	-0.00308	-0.00315	-0.00331	-0.00344	-0.00346	-0.00362	-0.00377	-0.0039	-0.00401
12.486	-0.000287	-9e-05	0.000137	-4.6e-05	-0.000127	-0.000488	4e-06	0.000465	9.2e-05	-9.5e-05	-0.000522	-0.000348	-0.00035	-0.000417	-0.00084	-0.000625	-0.000614	-0.000858	-0.000923	-0.00109	-0.00107	-0.000772	-0.00109	-0.00125	-0.00144	-0.00145	-0.00147	-0.00158	-0.00162	-0.00174	-0.00184	-0.0021	-0.0022	-0.00234	-0.00244	-0.00241	-0.00258	-0.00278	-0.00283	-0.00284	-0.00298	-0.00324	-0.00332	-0.00341	-0.00349	-0.00351	-0.00368	-0.00399	-0.00401
12.9865	-0.000773	-0.00063	-0.000249	-0.000342	-0.000521	-0.000115	-0.000352	-7.6e-05	-0.000445	-0.000414	-0.00037	-0.000323	-0.000576	-0.000497	-0.000577	-0.000669	-0.000675	-0.001	-0.00097	-0.00104	-0.00112	-0.000831	-0.000983	-0.00109	-0.00125	-0.00118	-0.00125	-0.00147	-0.00151	-0.00161	-0.00177	-0.00185	-0.00198	-0.00214	-0.00227	-0.00234	-0.00248	-0.00264	-0.00272	-0.00284	-0.00289	-0.00295	-0.00312	-0.00322	-0.00329	-0.0035	-0.00357	-0.00366	-0.00377
13.4862	-0.000437	-0.000232	1e-06	4.9e-05	-0.000579	-0.000202	-0.000124	-4.3e-05	-0.000139	-0.000189	-0.000129	6.3e-05	-0.00027	-0.000265	-0.000532	-0.000342	-0.000516	-0.000658	-0.000723	-0.000817	-0.000859	-0.000805	-0.000951	-0.00103	-0.00105	-0.00129	-0.00139	-0.00141	-0.00138	-0.00161	-0.00181	-0.00188	-0.00204	-0.00205	-0.00214	-0.00238	-0.00253	-0.00264	-0.00263	-0.00282	-0.0029	-0.003	-0.00312	-0.00327	-0.00341	-0.00338	-0.00344	-0.00359	-0.00385
13.9851	-8.2e-05	-0.000105	-0.000104	-6.3e-05	-0.000674	-0.000306	0.000192	7.8e-05	-0.000125	-0.000358	-0.000233	-0.000144	-0.000287	-0.00046	-0.000456	-0.00051	-0.000511	-0.000713	-0.000858	-0.000786	-0.000837	-0.000998	-0.00111	-0.00109	-0.00107	-0.00128	-0.00134	-0.0014	-0.00152	-0.00162	-0.00182	-0.00182	-0.00214	-0.00212	-0.00205	-0.00226	-0.00247	-0.0026	-0.00275	-0.00282	-0.00285	-0.00288	-0.0031	-0.00325	-0.00325	-0.00334	-0.0035	-0.00369	-0.00383
14.4847	-0.000466	-0.000535	-0.00039	-0.000199	-0.000322	-0.000116	-0.000145	-3.4e-05	-4.3e-05	-0.000453	-0.000173	-0.000296	-0.000288	-0.000271	-0.000475	-0.000746	-0.000702	-0.000665	-0.000926	-0.000982	-0.000895	-0.000937	-0.000975	-0.00099	-0.00104	-0.00138	-0.00133	-0.0014	-0.00159	-0.00165	-0.00189	-0.00197	-0.00215	-0.00212	-0.00223	-0.00235	-0.00252	-0.00278	-0.00291	-0.00302	-0.00309	-0.00314	-0.00321	-0.00336	-0.00361	-0.0036	-0.00372	-0.00371	-0.00388
14.986	-0.000254	-3e-06	-0.000314	-0.000115	-0.000137	-1.1e-05	-0.00047	-8e-05	0	-0.000367	-0.000292	-0.000335	-0.000574	-0.000627	-0.000893	-0.000519	-0.00058	-0.000791	-0.000637	-0.000922	-0.000938	-0.000758	-0.000824	-0.00113	-0.00099	-0.0013	-0.0014	-0.00142	-0.00155	-0.00169	-0.00164	-0.00186	-0.0022	-0.00222	-0.00226	-0.00222	-0.00255	-0.00285	-0.00268	-0.00291	-0.00311	-0.00306	-0.00315	-0.00337	-0.00353	-0.00351	-0.0036	-0.00374	-0.00399
15.4865	0.000236	0.000179	-0.000176	0.000214	0.000185	-7.3e-05	-0.000236	0.000154	9.7e-05	-0.000268	-0.000217	-0.000248	-0.000599	-0.000905	-0.000778	-0.000402	-0.000469	-0.000725	-0.000857	-0.00078	-0.000977	-0.00108	-0.00119	-0.00145	-0.00129	-0.0015	-0.00157	-0.0017	-0.00163	-0.00185	-0.00189	-0.00204	-0.0022	-0.00244	-0.00235	-0.00234	-0.00242	-0.00266	-0.00279	-0.003	-0.00304	-0.00313	-0.00324	-0.00337	-0.00347	-0.00355	-0.00361	-0.00377	-0.00391
15.9862	-0.000596	-0.000552	-0.000467	-0.000183	-2.1e-05	-0.000477	-0.000355	0.000119	-0.000445	-0.00089	-0.000333	-0.000512	-0.000599	-0.000521	-0.000545	-0.00054	-0.000599	-0.000731	-0.000864	-0.000934	-0.00112	-0.0012	-0.00108	-0.00126	-0.00131	-0.00144	-0.00146	-0.00158	-0.00161	-0.00178	-0.00184	-0.00196	-0.00214	-0.00217	-0.0023	-0.00236	-0.00235	-0.00261	-0.0028	-0.00284	-0.0031	-0.00309	-0.00324	-0.00337	-0.00347	-0.00362	-0.00369	-0.00372	-0.00378
16.4851	-0.000268	-0.000433	-0.000309	-0.00019	7.2e-05	-0.000169	-7.8e-05	0.000165	-0.00029	-0.000721	-0.000248	-0.000335	-0.000538	-0.000336	-0.000717	-0.000618	-0.000733	-0.000845	-0.000671	-0.00086	-0.00113	-0.00117	-0.00109	-0.0012	-0.00132	-0.0012	-0.00127	-0.00157	-0.00174	-0.00171	-0.00181	-0.00185	-0.0022	-0.0022	-0.00224	-0.00239	-0.00241	-0.00268	-0.00278	-0.00289	-0.00307	-0.00316	-0.00321	-0.00319	-0.00342	-0.0036	-0.00368	-0.00374	-0.00377
16.9864	-0.000114	-0.000324	-0.000205	0.00021	0.000169	0.000151	-0.000148	0.000356	-0.000211	-0.000375	-0.000347	-0.000298	-0.00058	-0.000423	-0.00051	-0.000593	-0.000552	-0.000729	-0.000728	-0.00101	-0.00124	-0.00103	-0.00116	-0.00114	-0.00123	-0.00139	-0.00143	-0.0016	-0.00163	-0.00168	-0.00186	-0.00195	-0.00208	-0.00213	-0.00229	-0.00227	-0.00253	-0.00261	-0.00268	-0.00283	-0.003	-0.00308	-0.00313	-0.00324	-0.00343	-0.00355	-0.00364	-0.00378	-0.00386
17.4852	-0.000859	-0.000454	-0.000316	-0.000201	-0.00014	-0.000393	-0.000375	-3.3e-05	-0.00045	-0.000269	-0.000617	-0.000443	-0.000651	-0.0004	-0.000497	-0.000635	-0.000609	-0.000904	-0.00089	-0.00094	-0.000971	-0.000838	-0.00089	-0.00108	-0.00124	-0.00128	-0.00137	-0.00152	-0.00162	-0.00168	-0.00163	-0.00175	-0.00181	-0.00202	-0.00211	-0.0023	-0.00243	-0.00258	-0.0026	-0.00274	-0.00288	-0.00295	-0.00312	-0.00328	-0.00338	-0.00332	-0.00352	-0.0037	-0.00379
17.9865	-0.000958	-0.00054	-0.00029	-0.000308	-0.000435	-0.000572	-0.000496	-0.000267	-0.000177	-0.000119	-0.000397	-0.000492	-0.000951	-0.000578	-0.000925	-0.00103	-0.000785	-0.00097	-0.00109	-0.000986	-0.00111	-0.00112	-0.00119	-0.0013	-0.00137	-0.0013	-0.0013	-0.00159	-0.00158	-0.00166	-0.00195	-0.00205	-0.00213	-0.0022	-0.00229	-0.00235	-0.00244	-0.00263	-0.00272	-0.00275	-0.00285	-0.00298	-0.00312	-0.00323	-0.00334	-0.00323	-0.00345	-0.00369	-0.00377
18.4862	-0.000709	-0.000207	-0.000238	-0.000198	-0.000272	-0.000287	-0.000623	-9.8e-05	-0.000249	-0.000295	-0.000412	-0.000508	-0.000731	-0.000585	-0.000826	-0.000768	-0.000704	-0.000813	-0.000869	-0.000827	-0.000736	-0.000855	-0.00101	-0.000951	-0.000931	-0.00131	-0.00131	-0.00144	-0.00149	-0.00163	-0.00171	-0.00174	-0.00181	-0.00198	-0.00196	-0.00205	-0.00231	-0.00263	-0.00248	-0.00269	-0.0027	-0.00283	-0.00309	-0.00315	-0.00332	-0.00339	-0.00357	-0.00364	-0.0038
19.4864	-5.3e-05	-0.000662	-0.000448	-8.8e-05	-0.000176	9.1e-05	7.3e-05	2.5e-05	0.000219	-0.000284	-0.000251	-0.000292	-0.00065	-0.000473	-0.000271	-0.000477	-0.000432	-0.000575	-0.000878	-0.00073	-0.00102	-0.00116	-0.00102	-0.00101	-0.00117	-0.00114	-0.00133	-0.00134	-0.00139	-0.00159	-0.00177	-0.00178	-0.0019	-0.00201	-0.00193	-0.00215	-0.00241	-0.00264	-0.00265	-0.00268	-0.00274	-0.00298	-0.0031	-0.00313	-0.00325	-0.00339	-0.00353	-0.00366	-0.00374
20.4865	-0.000239	-0.000428	-0.00032	0.000174	-0.000429	9e-06	0.000112	5.5e-05	-5.3e-05	-0.00016	-3.8e-05	-0.000304	-0.000601	-0.00052	-0.000446	-0.00056	-0.000611	-0.000691	-0.000815	-0.000759	-0.000837	-0.00087	-0.00102	-0.00109	-0.00115	-0.00118	-0.00124	-0.00142	-0.00145	-0.00151	-0.0017	-0.00179	-0.00198	-0.002	-0.00202	-0.00227	-0.00243	-0.00263	-0.0026	-0.00263	-0.00281	-0.00302	-0.00309	-0.00313	-0.00322	-0.00333	-0.00352	-0.00358	-0.00374
21.4851	-0.000715	-0.000517	-0.000249	8e-05	-0.000137	-0.00015	-3.4e-05	-7.8e-05	-0.000198	-0.000109	-0.00033	-0.000565	-0.000569	-0.00032	-0.000598	-0.000625	-0.000832	-0.00091	-0.00088	-0.000687	-0.000823	-0.00095	-0.00089	-0.00117	-0.00125	-0.00128	-0.00128	-0.0016	-0.00156	-0.00155	-0.00167	-0.00188	-0.002	-0.00209	-0.00213	-0.00229	-0.0024	-0.00257	-0.0026	-0.0026	-0.00284	-0.00297	-0.00312	-0.00319	-0.00323	-0.00331	-0.00351	-0.00359	-0.00373
22.486	-0.000906	-0.000415	-1.5e-05	0.000119	-0.000251	-0.000295	-0.000398	8e-05	-1.2e-05	-0.000109	-0.000575	-0.000517	-0.000595	-0.000479	-0.000498	-0.000761	-0.000716	-0.0008	-0.000925	-0.000584	-0.00088	-0.000963	-0.001	-0.00115	-0.00127	-0.00126	-0.00133	-0.00156	-0.00153	-0.00154	-0.00164	-0.00187	-0.00202	-0.0021	-0.00206	-0.00226	-0.00233	-0.00258	-0.00259	-0.00269	-0.00288	-0.00302	-0.00317	-0.00325	-0.00321	-0.00334	-0.00355	-0.00367	-0.00382
23.4862	-0.000894	-0.000995	-0.000368	-4e-06	-3.6e-05	-3e-05	-0.000281	-0.000235	-0.000126	-0.000419	-0.00043	-0.000156	-0.000257	-0.00059	-0.000642	-0.000858	-0.0007	-0.000897	-0.000979	-0.00091	-0.00101	-0.00102	-0.00116	-0.00124	-0.00108	-0.00138	-0.00151	-0.00158	-0.00155	-0.00156	-0.00179	-0.00191	-0.00209	-0.00211	-0.00211	-0.00223	-0.00229	-0.00262	-0.00262	-0.00277	-0.00297	-0.00305	-0.0031	-0.00327	-0.00325	-0.00342	-0.00362	-0.00371	-0.00384
24.4864	-0.000243	-0.000198	-0.000285	-0.000141	-9.7e-05	-0.000192	-0.000142	-9e-06	2.2e-05	-0.000403	-0.000273	-0.000141	-0.000343	-0.000553	-0.000801	-0.000744	-0.000683	-0.000823	-0.000838	-0.000916	-0.00117	-0.00103	-0.00114	-0.00113	-0.00109	-0.00131	-0.00151	-0.00156	-0.00156	-0.00164	-0.00176	-0.00199	-0.00199	-0.00211	-0.00212	-0.00213	-0.00223	-0.00255	-0.00263	-0.00274	-0.00292	-0.00297	-0.00304	-0.00319	-0.00327	-0.00339	-0.00355	-0.00364	-0.00375
25.4865	0.000103	0.000348	-6.8e-05	0.000223	-0.000308	4e-05	0.000157	0.00021	-0.000228	-0.000338	-4.3e-05	-0.000385	-0.000634	-0.000662	-0.000605	-0.000567	-0.000565	-0.000759	-0.000888	-0.000907	-0.00107	-0.00107	-0.00104	-0.00111	-0.00116	-0.00131	-0.0014	-0.00148	-0.00161	-0.00173	-0.00177	-0.00195	-0.00197	-0.00214	-0.00216	-0.00227	-0.00242	-0.0026	-0.00261	-0.00267	-0.0028	-0.00296	-0.00307	-0.00317	-0.0033	-0.00339	-0.00351	-0.00357	-0.00371
26.4851	0.000102	-0.000371	-0.000175	8e-05	-0.000299	7.1e-05	3.3e-05	-5.9e-05	-0.000321	-0.000294	-0.000323	-0.000234	-0.00059	-0.000658	-0.00051	-0.000729	-0.000688	-0.000841	-0.00092	-0.000951	-0.000999	-0.000974	-0.00105	-0.00118	-0.00128	-0.00131	-0.00136	-0.0016	-0.00172	-0.00171	-0.00184	-0.00194	-0.00201	-0.00208	-0.0021	-0.00228	-0.00245	-0.00262	-0.00257	-0.00264	-0.0028	-0.00294	-0.00301	-0.00315	-0.00322	-0.00331	-0.00345	-0.00355	-0.00372
27.486	0.000419	-0.0001	-0.000466	-0.000157	-4.4e-05	7e-06	-0.00015	-0.000316	-0.000541	-0.000392	-0.000289	-0.000188	-0.000543	-0.000558	-0.000441	-0.000576	-0.000678	-0.000814	-0.000648	-0.000736	-0.000838	-0.000821	-0.000944	-0.00104	-0.00112	-0.00113	-0.00127	-0.00141	-0.00147	-0.0016	-0.00154	-0.00167	-0.00188	-0.00194	-0.00204	-0.00217	-0.00222	-0.0025	-0.00252	-0.00263	-0.00281	-0.0029	-0.00297	-0.00306	-0.00312	-0.00328	-0.00344	-0.00353	-0.00372
28.4862	0.000472	7.1e-05	-0.000524	-0.000119	-8.1e-05	-0.000203	-0.000375	3.8e-05	-0.000168	1.6e-05	-8.3e-05	-0.000243	-0.000444	-0.000459	-0.000488	-0.000578	-0.000672	-0.000792	-0.000742	-0.000688	-0.000984	-0.000862	-0.000954	-0.000994	-0.00116	-0.0012	-0.00111	-0.0013	-0.00132	-0.00152	-0.00146	-0.00154	-0.00187	-0.00186	-0.00201	-0.00216	-0.00212	-0.00242	-0.00245	-0.00261	-0.00271	-0.00279	-0.0029	-0.00297	-0.00305	-0.00319	-0.00332	-0.0034	-0.00354
30.4865	0.000248	-8.6e-05	-1.5e-05	-0.00015	0.000128	0.000111	0	0.000385	0.000326	-0.000138	-0.000227	-0.000255	-0.000359	-0.000493	-0.000348	-0.000437	-0.000509	-0.000758	-0.000726	-0.00069	-0.00095	-0.000937	-0.000813	-0.000821	-0.0012	-0.00128	-0.00122	-0.00149	-0.00146	-0.00177	-0.00168	-0.00166	-0.00186	-0.00191	-0.00193	-0.00212	-0.00221	-0.00236	-0.00242	-0.00256	-0.0026	-0.00262	-0.00274	-0.00293	-0.00299	-0.0032	-0.00328	-0.00335	-0.00339
32.486	-0.00015	-0.000373	-0.000576	9.2e-05	8.9e-05	8.2e-05	-7e-06	0.000322	0.000321	-0.000116	-9.8e-05	-0.000275	-0.000418	-0.000486	-0.000557	-0.000564	-0.000662	-0.000671	-0.000759	-0.000837	-0.00112	-0.00102	-0.000837	-0.00093	-0.00123	-0.00136	-0.00133	-0.00136	-0.00138	-0.0016	-0.00173	-0.00175	-0.00191	-0.00209	-0.00205	-0.0021	-0.00222	-0.00233	-0.00236	-0.00245	-0.00262	-0.0027	-0.0028	-0.00299	-0.00307	-0.00311	-0.00324	-0.00334	-0.00342
34.4864	-0.000214	0.000224	-4.7e-05	0.000308	3.2e-05	-3e-05	-0.000286	0.000275	0.000153	-0.000334	-0.000105	-0.000223	-0.00024	-0.000334	-0.000708	-0.00083	-0.000604	-0.000702	-0.000688	-0.000715	-0.000886	-0.00089	-0.000837	-0.00108	-0.00117	-0.00115	-0.00115	-0.0013	-0.00131	-0.00134	-0.00153	-0.00162	-0.00174	-0.00192	-0.00197	-0.00193	-0.00207	-0.00229	-0.00236	-0.00237	-0.00255	-0.00259	-0.00266	-0.00289	-0.00295	-0.00302	-0.00304	-0.00325	-0.00336
36.4851	-2.5e-05	0.000818	0.000304	0.000366	-0.000143	-0.0003	-0.000159	5.1e-05	-4.2e-05	-0.000334	2.7e-05	-5e-05	-0.000199	-0.000206	-0.000616	-0.00076	-0.000474	-0.000556	-0.000589	-0.000459	-0.000722	-0.000787	-0.000854	-0.00112	-0.000941	-0.000946	-0.000941	-0.00116	-0.00117	-0.00129	-0.00135	-0.00144	-0.00144	-0.0016	-0.0018	-0.00192	-0.00195	-0.00216	-0.00222	-0.00233	-0.00249	-0.00256	-0.00262	-0.00279	-0.00285	-0.00295	-0.00295	-0.00316	-0.00321
38.4862	0.000107	0.000442	0.000349	0.000266	0.000146	2.1e-05	0.000125	0.000158	-8e-05	-0.000449	-0.000257	-0.000166	-0.000271	-0.000153	-0.000578	-0.00067	-0.000591	-0.000753	-0.000727	-0.000676	-0.000779	-0.000701	-0.000941	-0.00106	-0.00104	-0.000999	-0.00123	-0.00129	-0.00142	-0.00141	-0.00147	-0.00151	-0.00158	-0.00173	-0.00181	-0.00192	-0.00195	-0.00213	-0.0022	-0.00233	-0.00235	-0.0025	-0.00266	-0.00279	-0.00278	-0.00289	-0.00299	-0.00309	-0.00324
40.4865	-0.000438	-0.000225	-0.000178	-0.000282	-0.00018	8.4e-05	-0.000524	-0.000248	-0.000258	-0.000472	-0.00051	-0.000328	-0.000376	-0.000223	-0.000601	-0.000669	-0.000425	-0.000708	-0.000693	-0.000624	-0.000797	-0.00081	-0.000953	-0.000923	-0.00101	-0.00102	-0.00118	-0.00121	-0.00125	-0.00141	-0.00163	-0.00155	-0.00165	-0.00179	-0.00176	-0.00188	-0.00193	-0.00225	-0.00223	-0.00232	-0.00243	-0.00254	-0.00259	-0.00276	-0.00293	-0.00298	-0.00308	-0.0032	-0.00329
42.486	-0.000159	-7.1e-05	-8.6e-05	5.1e-05	-0.000331	5.7e-05	-0.000202	-7.9e-05	-0.000231	-0.000531	-0.000354	-0.00046	-0.000432	-0.000329	-0.000656	-0.000691	-0.000364	-0.000504	-0.000766	-0.000696	-0.000906	-0.000725	-0.000776	-0.000781	-0.000949	-0.000933	-0.00111	-0.00119	-0.00116	-0.00142	-0.00144	-0.00148	-0.00155	-0.00164	-0.00178	-0.00189	-0.00193	-0.00208	-0.00221	-0.00237	-0.00245	-0.00248	-0.00255	-0.00266	-0.00276	-0.00292	-0.00306	-0.00306	-0.00317
44.4864	0.000173	0.000183	-0.000161	0.00015	3e-06	-0.000108	9.7e-05	2.8e-05	-0.00043	-0.000456	-0.000235	-0.000123	-0.000361	-0.000535	-0.000744	-0.000645	-0.000512	-0.000529	-0.000661	-0.000631	-0.000942	-0.000763	-0.000833	-0.000945	-0.000972	-0.00107	-0.00121	-0.00128	-0.0013	-0.00148	-0.0014	-0.00154	-0.00169	-0.00176	-0.00186	-0.00199	-0.00205	-0.00218	-0.00226	-0.00236	-0.00245	-0.00248	-0.00259	-0.00273	-0.00272	-0.00291	-0.003	-0.00312	-0.0032
46.4851	-0.000543	1.5e-05	0.000278	0.000197	-2.6e-05	5e-06	0.000262	-1.1e-05	-7.2e-05	-0.000309	0.00021	-3.8e-05	-0.000251	-0.000425	-0.000591	-0.000508	-0.000606	-0.000484	-0.000567	-0.000718	-0.000868	-0.000641	-0.000788	-0.000907	-0.000924	-0.000932	-0.00113	-0.00119	-0.00124	-0.00134	-0.00145	-0.00151	-0.00179	-0.00175	-0.00172	-0.00193	-0.00208	-0.00215	-0.00225	-0.00237	-0.00245	-0.00255	-0.00259	-0.00271	-0.00282	-0.00294	-0.00309	-0.00318	-0.00323
48.4862	-0.000855	-0.000804	7.1e-05	0.000168	0.000137	-0.000257	0.000312	0.00027	0.000299	-5e-05	2.5e-05	5.2e-05	-0.000192	-0.000429	-0.000421	-0.000337	-0.000627	-0.000611	-0.000472	-0.000582	-0.000815	-0.000665	-0.000903	-0.000823	-0.001	-0.000899	-0.00101	-0.00126	-0.00131	-0.00133	-0.00141	-0.00153	-0.00165	-0.0018	-0.00167	-0.00179	-0.00189	-0.00203	-0.00227	-0.00234	-0.00241	-0.00248	-0.00253	-0.00268	-0.00281	-0.00284	-0.00299	-0.00308	-0.00319
53.4862	0.000402	0.000286	-0.000264	-8e-06	0.000332	1.3e-05	9.4e-05	-0.000146	-5.5e-05	-0.000153	-0.000417	-0.00024	-0.000119	-0.000504	-0.000728	-0.000263	-0.000269	-0.000575	-0.000499	-0.000361	-0.000535	-0.000792	-0.000755	-0.00102	-0.00105	-0.000982	-0.00121	-0.00144	-0.00148	-0.00142	-0.00142	-0.00167	-0.00162	-0.00162	-0.00172	-0.00184	-0.00195	-0.00215	-0.00221	-0.00234	-0.00244	-0.00249	-0.00257	-0.00266	-0.00271	-0.00276	-0.00289	-0.00306	-0.00312
58.4862	0.000424	0.000134	0.000261	4.8e-05	-0.000277	-2.7e-05	-0.000159	-4.8e-05	-2.7e-05	-0.000224	-5.4e-05	3e-06	-0.000202	-0.000337	-0.000307	-0.000571	-0.000628	-0.000553	-0.000629	-0.000734	-0.000499	-0.000681	-0.000561	-0.000705	-0.000981	-0.000862	-0.000989	-0.00112	-0.00114	-0.00129	-0.00125	-0.00143	-0.00154	-0.0015	-0.00157	-0.00177	-0.00186	-0.002	-0.00216	-0.00218	-0.00225	-0.00239	-0.00242	-0.00251	-0.00263	-0.00277	-0.00293	-0.00303	-0.00309
63.4862	-0.000267	-0.000987	-0.000572	-0.000223	-0.000148	-0.000234	-0.000231	8.1e-05	0.000269	-0.000497	-0.000168	-1.3e-05	-0.00032	-0.000217	-0.00014	-0.000239	-0.00041	-0.000466	-0.000596	-0.000487	-0.000624	-0.00064	-0.000514	-0.000764	-0.000697	-0.000937	-0.000934	-0.00101	-0.00117	-0.00122	-0.00127	-0.00119	-0.00141	-0.00153	-0.00157	-0.00174	-0.00178	-0.00194	-0.00205	-0.00208	-0.00218	-0.00226	-0.00242	-0.00252	-0.00256	-0.0026	-0.00275	-0.00289	-0.00293
68.4862	0.00028	2e-05	9.1e-05	0.000673	-2.8e-05	1e-06	6.7e-05	0.000354	0.000488	-0.000243	-0.000218	-0.000179	-0.000288	-0.000131	-7.5e-05	-0.000373	-0.000606	-0.000505	-0.000632	-0.000515	-0.000638	-0.000747	-0.000729	-0.000644	-0.000703	-0.000957	-0.000985	-0.00108	-0.00119	-0.00128	-0.00127	-0.00122	-0.00137	-0.00161	-0.00154	-0.00157	-0.00169	-0.00192	-0.00183	-0.00191	-0.00216	-0.0022	-0.00225	-0.0024	-0.00253	-0.00262	-0.00265	-0.00271	-0.00285
73.4862	0.000304	9e-06	6.5e-05	0.000541	0.000203	0.000228	0.000213	0.000615	0.000169	-5.6e-05	-0.000146	0.000194	7.6e-05	-0.000129	-1.5e-05	-0.000125	-5.4e-05	-0.000479	-0.00052	-0.00052	-0.000441	-0.000573	-0.00072	-0.000593	-0.000598	-0.000725	-0.000964	-0.00108	-0.000976	-0.000992	-0.00118	-0.00124	-0.00125	-0.00148	-0.00149	-0.00159	-0.00159	-0.00184	-0.0018	-0.00198	-0.00205	-0.00204	-0.00219	-0.00229	-0.00246	-0.00246	-0.00264	-0.00275	-0.00283
78.4862	0.000694	0.000868	0.000478	0.000128	-3.7e-05	0.000454	0.000195	0.000216	-6e-06	-8.1e-05	5.8e-05	6e-06	-7.6e-05	0.000206	-8.6e-05	-0.000423	-0.000362	-0.000362	-0.000479	-0.000354	-0.000423	-0.00055	-0.000718	-0.000601	-0.000627	-0.000707	-0.000774	-0.00081	-0.000755	-0.00112	-0.00128	-0.00135	-0.00124	-0.00132	-0.0013	-0.00145	-0.0015	-0.00182	-0.002	-0.00198	-0.00201	-0.00211	-0.00217	-0.00235	-0.00245	-0.00254	-0.00259	-0.0028	-0.00284
83.4862	0.000666	0.000738	0.000227	-0.000101	0.0002	0.000139	0.000487	-0.000137	-0.000196	6.9e-05	-0.000123	4.2e-05	-0.000148	0.000119	-0.000194	-0.000436	-0.000189	-0.000502	-0.000441	-0.000351	-0.000741	-0.00065	-0.000725	-0.000746	-0.000758	-0.000961	-0.000862	-0.00103	-0.000926	-0.00119	-0.00126	-0.00128	-0.00139	-0.0016	-0.00148	-0.00166	-0.00161	-0.00175	-0.00196	-0.00204	-0.00209	-0.00212	-0.00224	-0.00236	-0.00242	-0.00249	-0.00249	-0.00262	-0.00269
88.4862	8e-05	0.000201	-0.000283	-0.000471	0.000179	0.000521	4.4e-05	0.000145	0.000175	1.3e-05	-1e-05	-0.000368	7e-06	0.000159	-0.000205	-0.000139	-0.000357	-0.000639	-0.00057	-0.000572	-0.000658	-0.000504	-0.000532	-0.000669	-0.000633	-0.000742	-0.00084	-0.00105	-0.00103	-0.00121	-0.00123	-0.00129	-0.00137	-0.00145	-0.00156	-0.00172	-0.00173	-0.00188	-0.00194	-0.00204	-0.00203	-0.00205	-0.00232	-0.0024	-0.00239	-0.00252	-0.00261	-0.00278	-0.00281
93.4862	0.00013	-0.000325	-0.000201	0.00027	-0.000216	-3.3e-05	0.0003	-0.000172	-2.7e-05	-8.5e-05	-0.000273	-0.000174	1.2e-05	-0.000435	-0.000437	-0.000157	-0.000231	-0.000548	-0.000643	-0.000619	-0.000594	-0.000463	-0.000721	-0.000877	-0.000893	-0.000895	-0.000905	-0.000963	-0.000963	-0.00116	-0.00135	-0.00118	-0.00134	-0.00142	-0.00152	-0.00153	-0.00161	-0.00182	-0.00185	-0.00197	-0.00214	-0.00211	-0.00221	-0.00228	-0.00237	-0.00235	-0.0024	-0.00258	-0.00269
98.4862	-2.3e-05	2.6e-05	-0.000561	-0.000381	-0.000163	-0.000444	4.7e-05	-2.5e-05	7.5e-05	-0.000274	-0.000258	-0.000481	-0.000609	-0.000373	-0.000331	-0.000543	-0.000436	-0.000451	-0.000759	-0.000715	-0.00093	-0.000931	-0.000747	-0.000845	-0.000854	-0.000852	-0.000939	-0.000943	-0.000969	-0.00115	-0.00117	-0.00123	-0.0015	-0.00137	-0.0015	-0.0016	-0.00174	-0.00174	-0.00176	-0.00196	-0.00204	-0.00207	-0.00218	-0.0023	-0.00227	-0.00243	-0.00245	-0.00257	-0.00264
118.485	-0.000378	-0.000337	3.6e-05	-6.6e-05	-4.8e-05	1e-05	0.000501	-2.5e-05	1e-05	-0.000377	-0.000461	-0.000313	0.00012	0.000225	-2.6e-05	-0.000465	-0.000194	-0.000661	-0.000673	-0.00053	-0.000597	-0.00086	-0.000652	-0.000466	-0.000727	-0.000732	-0.000867	-0.000831	-0.000995	-0.00108	-0.00112	-0.00117	-0.00127	-0.0015	-0.00131	-0.00148	-0.0016	-0.00178	-0.00169	-0.00164	-0.00192	-0.00202	-0.00205	-0.00213	-0.00217	-0.00235	-0.00238	-0.00245	-0.00263
138.482	-0.000281	0.000155	-0.000349	0.000106	-0.000269	7.7e-05	-0.000105	0.000189	-0.000366	-0.000352	-0.000406	-0.000115	-0.000541	-0.000364	-0.000483	-0.000213	-0.000337	-0.000631	-0.000785	-0.000665	-0.000621	-0.000523	-0.000458	-0.00056	-0.000517	-0.000598	-0.000838	-0.000839	-0.000926	-0.001	-0.00109	-0.00119	-0.00136	-0.00142	-0.0014	-0.00152	-0.00159	-0.00162	-0.00175	-0.00182	-0.00199	-0.00191	-0.00203	-0.00227	-0.0023	-0.00239	-0.00244	-0.00241	-0.0026
158.482	2.6e-05	-0.00024	-0.000547	-0.000411	-0.000741	-0.000264	0.000293	-0.000146	-0.000329	-0.000479	-0.000723	-0.000344	-0.000641	-0.000353	-0.000429	-0.000465	-0.000394	-0.000787	-0.000592	-0.00069	-0.000625	-0.000636	-0.00062	-0.000589	-0.000653	-0.000644	-0.000918	-0.000956	-0.000986	-0.00111	-0.00111	-0.00115	-0.00126	-0.00138	-0.00128	-0.00147	-0.0016	-0.00179	-0.00169	-0.00185	-0.00201	-0.00207	-0.00215	-0.00228	-0.00222	-0.0023	-0.00242	-0.00247	-0.00265
178.484	0.000213	-0.000179	0.000184	0.000634	-0.000326	0.000265	-0.000168	0.000472	0.000236	0.000134	-8.5e-05	7e-06	-0.000114	0.000122	6.4e-05	2.9e-05	-0.000274	-0.000417	-0.000158	-0.000318	-0.000388	-0.000194	-0.000502	-0.00032	-0.000346	-0.000281	-0.00052	-0.000889	-0.000656	-0.000784	-0.000803	-0.00084	-0.000949	-0.00109	-0.00113	-0.00129	-0.00135	-0.00145	-0.0015	-0.0015	-0.00158	-0.00166	-0.00179	-0.00196	-0.00196	-0.00209	-0.00214	-0.00218	-0.00231
198.484	0.000639	0.000139	0.000659	0.000355	-0.00023	-6.6e-05	0.000521	0.000774	0.000518	4.5e-05	-0.0001	7.7e-05	-0.000205	-0.000387	-0.000169	-9.7e-05	-0.000307	-0.000378	-0.000328	-0.000351	-0.000691	-0.000451	-0.000342	-0.000502	-0.000533	-0.000666	-0.000597	-0.000854	-0.000792	-0.000842	-0.00109	-0.00106	-0.000949	-0.000955	-0.000933	-0.00103	-0.00133	-0.00155	-0.00137	-0.00132	-0.0016	-0.00166	-0.00173	-0.00187	-0.0019	-0.00194	-0.00209	-0.00216	-0.00217
218.484	0.000332	-4.4e-05	7e-05	6.6e-05	-0.000222	0.000172	0.000103	0.000113	-5.3e-05	-0.00019	-5.5e-05	1.3e-05	-0.000164	-0.000229	-0.000397	-3.9e-05	-0.000244	-0.000325	-0.00026	-0.000658	-0.000563	-0.000599	-0.000551	-0.000405	-0.000698	-0.000821	-0.000696	-0.00066	-0.000578	-0.000635	-0.000844	-0.00102	-0.000933	-0.00105	-0.00111	-0.00113	-0.0011	-0.00132	-0.00145	-0.00149	-0.00163	-0.00163	-0.00167	-0.00174	-0.00187	-0.00191	-0.00197	-0.00206	-0.00211
238.482	0.000346	-9e-06	-5.2e-05	-4.8e-05	-0.000244	-0.000201	-0.000488	-0.000138	-0.00019	-0.000241	-0.000369	-0.00033	-0.00026	-0.00026	-0.000253	0.000288	-4.3e-05	-0.000404	-0.000301	-0.000384	-0.00047	-0.000313	-0.00041	-0.00034	-0.000625	-0.000757	-0.000728	-0.000582	-0.000497	-0.000656	-0.000602	-0.000794	-0.000871	-0.000954	-0.000997	-0.00103	-0.00111	-0.0012	-0.00125	-0.00131	-0.00126	-0.00128	-0.00145	-0.00162	-0.00156	-0.00172	-0.00178	-0.00185	-0.00189
258.482	-2.6e-05	-0.000303	-0.000391	1e-05	-0.000246	-0.000263	-4e-05	-0.000214	2e-05	-8.4e-05	-0.00013	0.000436	-2.2e-05	0.00027	-0.000235	-0.0003	-0.000187	-0.000282	-0.000291	-0.000126	-0.000311	-0.000572	-0.000262	-0.00024	-0.000391	-0.000246	-0.000326	-0.0004	-0.000554	-0.000822	-0.000768	-0.000889	-0.00111	-0.000941	-0.001	-0.00127	-0.00134	-0.00125	-0.00125	-0.00143	-0.00145	-0.00143	-0.00165	-0.0017	-0.00174	-0.00175	-0.00186	-0.002	-0.00212
278.482	-0.000119	7.7e-05	-4e-05	-0.000642	-0.000183	6.7e-05	0.000136	2.4e-05	-8.5e-05	-0.00022	-0.000154	0.000112	-0.000511	-0.000402	-0.000404	-8.7e-05	-0.000294	-0.000457	-0.000354	-0.000351	-0.000469	-0.000458	-0.000471	-0.000289	-0.00058	-0.000703	-0.00062	-0.000604	-0.000496	-0.000662	-0.000979	-0.000976	-0.00111	-0.00123	-0.000931	-0.00115	-0.00117	-0.00122	-0.00134	-0.00139	-0.00151	-0.00155	-0.00164	-0.00167	-0.00174	-0.00179	-0.00193	-0.00212	-0.00209
298.489	-0.000277	-0.000491	-0.000253	-0.00017	-0.000436	3.2e-05	0.000267	-5.7e-05	-0.000139	2.8e-05	1.7e-05	3.7e-05	-0.000288	-5.6e-05	-0.000136	-0.00029	-0.000262	-0.000534	-0.000512	-0.000376	-0.000529	-0.000533	-0.000552	-0.000596	-0.000277	-0.000499	-0.000838	-0.000623	-0.000583	-0.000832	-0.000654	-0.000803	-0.000933	-0.00106	-0.00105	-0.00103	-0.0011	-0.00123	-0.00123	-0.00121	-0.00129	-0.00144	-0.0015	-0.00161	-0.00157	-0.00175	-0.00187	-0.00189	-0.00201
318.488	0.000297	-0.000188	-0.000113	4.6e-05	-6.3e-05	0.000174	-2.4e-05	-0.000165	-7.5e-05	-6.7e-05	0.000223	0.000171	-6e-05	-0.000331	-0.000186	2.4e-05	3.9e-05	-0.000433	-0.000712	-0.000432	-0.000362	-0.000334	-0.000515	-0.000404	-0.000488	-0.000571	-0.000393	-0.000455	-0.000373	-0.000482	-0.000834	-0.000859	-0.000874	-0.000937	-0.000945	-0.00105	-0.00107	-0.00128	-0.00128	-0.00136	-0.00143	-0.00144	-0.00161	-0.00157	-0.00161	-0.00164	-0.00175	-0.00176	-0.00191
338.484	0.000342	0.000205	0.000305	0.000448	-3.3e-05	0.000245	0.000426	0.000759	-5e-06	0.000224	-0.000178	-4.5e-05	-0.000151	-0.000225	-0.000417	-0.000236	5.2e-05	-0.0001	-0.000453	-0.00025	-0.000327	-0.000292	-0.000347	-0.000275	-0.000397	-0.00052	-0.000402	-0.000572	-0.000648	-0.000599	-0.000618	-0.000653	-0.000952	-0.00088	-0.000922	-0.00102	-0.00119	-0.00128	-0.00118	-0.00127	-0.00145	-0.00143	-0.00158	-0.00164	-0.00169	-0.00177	-0.00179	-0.0019	-0.00209
358.488	-0.000373	-0.000874	-0.000284	0.000366	-0.000258	-0.000515	-0.00055	0.000158	0.000112	8.8e-05	-0.00013	-7.6e-05	-0.000272	-0.00045	-0.000552	-0.00023	-0.000151	-0.000557	-0.000458	-0.000601	-0.000628	-0.000365	-0.000428	-0.000474	-0.000478	-0.000584	-0.000671	-0.000603	-0.00054	-0.000669	-0.000761	-0.000729	-0.00097	-0.00103	-0.000979	-0.00114	-0.00111	-0.00125	-0.00133	-0.00147	-0.00141	-0.00138	-0.00158	-0.00157	-0.00174	-0.00179	-0.0018	-0.00199	-0.00194
378.489	-0.000112	-0.000521	-0.000248	0.000161	0.000586	0.000302	-7.3e-05	0.000156	0.000486	0.000574	2.8e-05	-0.000141	-0.000188	-9.7e-05	-3e-05	3.5e-05	0.000113	0.000154	-0.00012	-0.000419	-0.000368	-0.000211	-0.000265	-0.000357	-0.000362	-0.00052	-0.000379	-0.000595	-0.000567	-0.000614	-0.000773	-0.000752	-0.000888	-0.001	-0.000967	-0.00108	-0.00117	-0.00126	-0.00141	-0.00148	-0.00145	-0.00154	-0.00162	-0.00173	-0.00178	-0.00169	-0.00176	-0.00183	-0.00199
398.486	0.000383	7e-05	0.000211	0.000262	0.000205	0.000228	-0.000652	7.5e-05	0.00043	0.000614	0.000378	8.7e-05	0.000288	-7.9e-05	-0.000341	-0.000251	-0.000206	-0.000476	-0.000438	-0.000259	-0.000315	-0.00045	-0.000461	-0.000481	-0.000452	-0.000416	-0.000567	-0.000643	-0.000845	-0.000974	-0.000987	-0.000835	-0.00102	-0.00105	-0.00097	-0.00108	-0.00117	-0.00131	-0.00116	-0.00137	-0.00142	-0.00141	-0.00147	-0.0016	-0.00159	-0.00173	-0.00183	-0.00185	-0.00197
418.484	2.5e-05	0.000605	0.000119	-3.1e-05	-0.000109	-3.2e-05	0.000324	0.000154	0.000486	0.000109	-5.2e-05	0.000204	0.000231	0.000343	-0.000171	6.9e-05	2.6e-05	-0.000387	-6.2e-05	-0.000155	-0.000391	-7.9e-05	-5.6e-05	-0.000233	-0.000397	-0.000196	-0.000273	-0.00049	-0.000503	-0.000581	-0.000719	-0.000796	-0.000715	-0.00085	-0.000679	-0.000918	-0.000898	-0.00107	-0.00121	-0.00122	-0.00119	-0.00125	-0.00155	-0.00167	-0.0016	-0.0016	-0.0017	-0.00167	-0.00185
438.489	-0.000857	-0.000161	0.000666	2.8e-05	-0.0003	-6.1e-05	-1.3e-05	0.000105	0.000314	-0.000154	-0.00011	2.8e-05	-0.000155	-0.00012	-0.000365	-0.000609	-0.000387	-0.000277	-0.000378	-0.000421	-0.000415	-0.000264	-0.000361	-0.000333	-0.000362	-0.000595	-0.000537	-0.0005	-0.000544	-0.000636	-0.000808	-0.000747	-0.00074	-0.00102	-0.000921	-0.00108	-0.00114	-0.00118	-0.00136	-0.00143	-0.00139	-0.00136	-0.00131	-0.00145	-0.00149	-0.00164	-0.00175	-0.00174	-0.00178
458.485	-0.000264	-0.000575	-0.000206	0.000155	0.000299	-0.000121	0.000365	0.000413	0.000154	-0.000158	-9.7e-05	0.000153	-3.8e-05	-0.000146	-0.000468	-0.000406	-0.00039	-0.000189	-0.000345	-0.000455	-0.000567	-0.000403	-0.000164	-0.000482	-0.000416	-0.00059	-0.000359	-0.000597	-0.000523	-0.000547	-0.000668	-0.000657	-0.000687	-0.00088	-0.000856	-0.000954	-0.001	-0.00116	-0.0012	-0.00121	-0.00122	-0.00126	-0.00134	-0.00146	-0.00147	-0.00157	-0.00163	-0.00175	-0.0018
478.485	-6e-06	0.000617	-0.000159	-0.000517	6.8e-05	0.000222	0.00057	0.000624	0.000398	0.00045	-0.000124	-0.000201	-0.000156	-6.7e-05	5e-05	0.000412	-0.000109	-0.000119	-0.000388	-0.00024	-0.00031	-0.000402	-0.000321	-0.000288	-0.000401	-0.000501	-0.000513	-0.000665	-0.00061	-0.00062	-0.000713	-0.000608	-0.000805	-0.000799	-0.000711	-0.000975	-0.00102	-0.0011	-0.00115	-0.00116	-0.00133	-0.00135	-0.00142	-0.00135	-0.00154	-0.00165	-0.00165	-0.00165	-0.00174
498.485	1.2e-05	8e-06	6.1e-05	-0.000145	0.000462	0.000425	-0.000106	0.000151	0.000329	0.000232	-5.2e-05	0.000208	-0.000273	-0.000386	-0.000231	-0.00019	-7.5e-05	-0.000181	-0.000296	-0.000251	-0.00042	-0.000332	-0.000145	-0.000244	-0.000337	-0.000372	-0.000336	-0.000664	-0.000664	-0.000564	-0.000573	-0.000691	-0.000781	-0.000769	-0.000695	-0.000697	-0.000977	-0.00111	-0.00105	-0.00113	-0.0012	-0.00132	-0.00145	-0.00142	-0.00149	-0.00155	-0.00151	-0.00167	-0.00182
518.481	-0.000411	-0.000599	-8.1e-05	0.000215	0.000235	0.000172	0.000128	0.000183	0.000191	-0.000294	4e-05	-0.000116	6.2e-05	0.000145	-0.000387	-0.00015	-0.000305	-0.000511	-0.000648	-0.000302	-0.000181	-0.000356	-0.000244	-0.000384	-0.000429	-0.000681	-0.000468	-0.000762	-0.000693	-0.00064	-0.000663	-0.000712	-0.000771	-0.000858	-0.000996	-0.00104	-0.00104	-0.0011	-0.0011	-0.00123	-0.00138	-0.00139	-0.0013	-0.00152	-0.00154	-0.00153	-0.00165	-0.00173	-0.00185
538.481	0.000203	-0.000437	-0.000231	0.000383	0.000195	0.000109	5.4e-05	0.000389	0.000689	0.000186	0.000231	0.000173	-0.000146	0.000173	0.000288	5.3e-05	0.000147	-6.9e-05	-0.000327	-0.000386	-0.00029	-8e-06	-0.00026	-0.000481	-0.000346	-0.000308	-0.000288	-0.00046	-0.000493	-0.000498	-0.000473	-0.000538	-0.000738	-0.000731	-0.000794	-0.000926	-0.000899	-0.00113	-0.00116	-0.00108	-0.00109	-0.00128	-0.0014	-0.00144	-0.00156	-0.00165	-0.00164	-0.00168	-0.00179
558.489	0.000741	0.00103	0.000215	0.000272	-0.000363	0.000158	-0.000106	2.8e-05	0.000231	-0.000269	4e-06	-5.9e-05	8e-05	0.000169	-9.6e-05	0.000315	0.000272	-9.8e-05	-0.000105	-7.5e-05	-0.000524	-0.000248	-0.000265	-0.000254	-0.000491	-0.000581	-0.00041	-0.000306	-0.000558	-0.000814	-0.000771	-0.000705	-0.000885	-0.000826	-0.000785	-0.0009	-0.000958	-0.00108	-0.00109	-0.00115	-0.00137	-0.00135	-0.0014	-0.00152	-0.00151	-0.00156	-0.0017	-0.00185	-0.00185
578.478	0.000679	0.000594	-0.000221	3.6e-05	0.00056	5.3e-05	-0.000312	0.000109	1.7e-05	-0.000126	-0.000195	0.000172	-6e-06	-0.000383	-0.000381	-0.000307	-0.000311	-0.000385	-0.000392	-0.000451	-0.000448	-0.000263	-0.000263	-0.000367	-0.000176	-0.000741	-0.000716	-0.000643	-0.000643	-0.000545	-0.000744	-0.000819	-0.000903	-0.000987	-0.000866	-0.000988	-0.00107	-0.00107	-0.00115	-0.00121	-0.00148	-0.00144	-0.00138	-0.00135	-0.00143	-0.00164	-0.0017	-0.00169	-0.00175
598.482	-0.000464	0.000193	0.00039	-0.000783	-0.000468	-0.000122	-9e-06	8.1e-05	-0.00022	-0.000215	7.5e-05	0.000394	9.9e-05	-0.000246	-0.0006	-0.000456	-0.000142	-0.000582	-0.000484	-0.000728	-0.000528	-0.00061	-0.000759	-0.000552	-0.000625	-0.000755	-0.000654	-0.000691	-0.000836	-0.000866	-0.000691	-0.00084	-0.000893	-0.000873	-0.0011	-0.00104	-0.00103	-0.00124	-0.0012	-0.00119	-0.00128	-0.00121	-0.00138	-0.00141	-0.0015	-0.00152	-0.00167	-0.00173	-0.00168
618.481	-0.000203	-0.000861	-0.000487	0.000297	0.000262	-0.000194	-0.000647	-0.000479	-0.000278	-0.000218	-0.000392	-0.000467	-0.000213	-0.000601	-0.000461	-8.6e-05	-0.000162	-0.000451	-0.000439	-0.000449	-0.000634	-0.000492	-0.000454	-0.000115	-0.000168	-0.000472	-0.000552	-0.000495	-0.000525	-0.000515	-0.000471	-0.000541	-0.000538	-0.000797	-0.00073	-0.000813	-0.000778	-0.00109	-0.00105	-0.00117	-0.00113	-0.00122	-0.00123	-0.00124	-0.00144	-0.00139	-0.00147	-0.00151	-0.00164
638.482	-0.000707	-0.00041	-0.000341	-0.000149	-0.000438	0.000228	-0.000119	0.000321	-0.000513	-0.000464	-0.00036	-0.000381	-0.000319	-0.000272	-0.000331	-0.000414	-0.000283	-0.000413	-0.000242	-0.00029	-0.000429	-0.000552	-0.000283	-0.000343	-0.000458	-0.000337	-0.000568	-0.000525	-0.000393	-0.000429	-0.000523	-0.000643	-0.000648	-0.000646	-0.000544	-0.000761	-0.000705	-0.000764	-0.00102	-0.00116	-0.00109	-0.00112	-0.00127	-0.00139	-0.00126	-0.00133	-0.0014	-0.00152	-0.00156
658.485	-0.000531	-0.000946	-0.00101	-0.000284	-0.000266	-0.000327	-0.000499	3.8e-05	0.0003	-1.8e-05	-0.000499	-6.5e-05	-0.000493	-0.000617	-0.000683	-0.000425	-0.00041	-0.000671	-0.000537	-0.000318	-0.000517	-0.000464	-0.000445	-0.000532	-0.000511	-0.000342	-0.000458	-0.000572	-0.000528	-0.000355	-0.000489	-0.000511	-0.000646	-0.000757	-0.000693	-0.0008	-0.000886	-0.00102	-0.00111	-0.00117	-0.00126	-0.00132	-0.00141	-0.00146	-0.00155	-0.00153	-0.00148	-0.00164	-0.00172
678.481	-0.000298	7.9e-05	0.000341	0.000753	8.5e-05	-0.000235	-9.3e-05	2.6e-05	5.3e-05	-0.000632	-0.000277	-0.000207	-0.000667	-0.000512	-0.000602	-0.000799	-0.000581	-0.000234	-0.000453	-0.000585	-0.000883	-0.000481	-0.000453	-0.000517	-0.000748	-0.000846	-0.000847	-0.000816	-0.000678	-0.000769	-0.000868	-0.000716	-0.000943	-0.00102	-0.00081	-0.000993	-0.00102	-0.00106	-0.00108	-0.00118	-0.00118	-0.0013	-0.00121	-0.0013	-0.00142	-0.00149	-0.00156	-0.00158	-0.00166
698.482	-0.000822	1.2e-05	-0.000585	-0.000506	0.000132	-0.000237	-0.000124	-0.000112	-0.000266	-0.000284	-0.000314	-0.000109	-0.00019	-6.4e-05	-7.4e-05	7.6e-05	0.000152	-9e-05	-0.000261	-0.000362	-0.000544	-0.000393	-0.000293	-0.000405	-0.000492	-0.000606	-0.000443	-0.000595	-0.000632	-0.000624	-0.000806	-0.000627	-0.000754	-0.000907	-0.000826	-0.000882	-0.00104	-0.000941	-0.00103	-0.00114	-0.00122	-0.00121	-0.00118	-0.00131	-0.00141	-0.00142	-0.00146	-0.00153	-0.00146
718.481	0.000182	-0.000203	-0.000334	0.00031	4.2e-05	1.5e-05	-4.6e-05	0.000212	-1.3e-05	9.7e-05	-7.6e-05	4.1e-05	0.000289	0.000327	-8.6e-05	-3e-05	1.9e-05	0.000104	-0.000183	-0.000519	-0.000234	-0.000175	-5.4e-05	-0.000256	-0.000417	-0.00059	-0.000584	-0.000529	-0.000622	-0.000529	-0.000747	-0.000721	-0.000777	-0.000871	-0.000749	-0.000848	-0.000928	-0.00107	-0.00116	-0.00119	-0.00121	-0.00131	-0.00131	-0.0013	-0.00137	-0.00148	-0.00155	-0.00164	-0.00176
738.481	0.000465	0.000372	0.00074	0.000704	0.000425	-2.4e-05	9.8e-05	0.000477	2.2e-05	-0.00055	-0.000335	-3.8e-05	-0.000384	-0.000518	-0.000353	-0.000205	-0.000456	-0.000448	-0.000303	-0.000524	-0.000595	-0.000637	-0.000607	-0.000493	-0.000563	-0.000713	-0.000545	-0.000644	-0.000618	-0.000849	-0.000895	-0.000908	-0.000884	-0.00108	-0.000898	-0.000969	-0.00109	-0.00117	-0.00128	-0.00118	-0.00125	-0.00135	-0.00136	-0.00144	-0.00148	-0.0015	-0.00152	-0.00154	-0.00168
758.484	0.000395	-0.000278	0.000276	-0.000118	-6.9e-05	-4e-06	0.000589	0.000425	0.00077	5.3e-05	0.000188	7.6e-05	0.000361	0.000207	-0.000309	-0.000339	-8.9e-05	-0.000458	-0.000514	-0.000612	-0.000573	-0.000447	-0.000432	-0.000271	-0.00034	-0.000493	-0.000557	-0.000814	-0.000527	-0.000597	-0.000786	-0.000725	-0.000881	-0.000984	-0.000791	-0.00104	-0.00108	-0.00118	-0.00121	-0.00127	-0.00129	-0.00125	-0.00129	-0.00133	-0.0014	-0.00152	-0.00159	-0.00151	-0.00156
778.482	-0.00113	-0.000691	-0.000877	-0.000632	-0.000209	-0.000259	3.3e-05	0.000273	-0.000182	-0.000482	-0.000157	-0.000349	-3.3e-05	1.6e-05	-0.000296	-9.9e-05	-0.000178	-0.000151	-0.000266	-5.3e-05	-0.000119	-0.000444	-0.000397	-0.000384	-0.000318	-0.000303	-0.000292	-0.000311	-0.000347	-0.00059	-0.000463	-0.00071	-0.000701	-0.000784	-0.000838	-0.000888	-0.000991	-0.000967	-0.00091	-0.00106	-0.00135	-0.00124	-0.0013	-0.00144	-0.00145	-0.00141	-0.00153	-0.00162	-0.0017
798.481	0.000196	-7.1e-05	0.0002	0.000123	-0.000196	0.000514	-1e-06	0.000396	8.1e-05	4.2e-05	-1e-05	1.1e-05	0.000145	-3.6e-05	0	-5e-06	0.000138	-0.000239	-0.000226	-0.000182	-0.000396	-0.00014	-0.00051	-0.000292	-0.000303	-0.000243	-0.000316	-0.000542	-0.000477	-0.000605	-0.000675	-0.000693	-0.000672	-0.000691	-0.000731	-0.000774	-0.000726	-0.00107	-0.00106	-0.00106	-0.00111	-0.00123	-0.00123	-0.00132	-0.00148	-0.00145	-0.00154	-0.00156	-0.00171
818.482	0.000558	0.000245	0.000133	0.000269	-7.2e-05	-0.000341	-0.000177	0.000165	-0.00019	-0.000118	9.8e-05	4.1e-05	-0.000282	-0.00021	-6.6e-05	2.5e-05	-0.000317	-0.00044	-0.000695	-0.000441	-0.000632	-0.000314	-0.000165	-0.000328	-0.000337	-0.000548	-0.000603	-0.000584	-0.000544	-0.000488	-0.000761	-0.000739	-0.000964	-0.0009	-0.000894	-0.000855	-0.00102	-0.00118	-0.00119	-0.00106	-0.00125	-0.00128	-0.00126	-0.00137	-0.00155	-0.00153	-0.0016	-0.00166	-0.00173
838.491	0.000411	0.000584	0.000522	0.000359	-2.2e-05	-0.000122	0.000179	0.000541	0.000547	-9.5e-05	9.4e-05	-4e-05	4.6e-05	5.6e-05	-0.000206	-0.000189	-0.000182	-0.000447	-0.000125	-0.000205	-0.000308	-0.000244	-0.000635	-0.000329	-0.000368	-0.000399	-0.000436	-0.000343	-0.000558	-0.000758	-0.000585	-0.000553	-0.000776	-0.000814	-0.000724	-0.000932	-0.00091	-0.000976	-0.0012	-0.00101	-0.00114	-0.0012	-0.00131	-0.00127	-0.00146	-0.00142	-0.00134	-0.00157	-0.00162
858.484	0.000843	-0.000112	-0.000559	-0.000287	-0.000315	9.1e-05	0	0.000798	0.000517	-0.000277	0.000578	3.8e-05	-0.000155	-0.000147	-0.000544	-0.000264	9.5e-05	-0.000184	-0.0001	-4.7e-05	-0.000367	-0.000394	-0.000678	-0.000446	-0.000171	-0.000225	-0.000449	-0.000804	-0.000587	-0.00061	-0.000703	-0.00068	-0.000757	-0.000597	-0.000659	-0.000852	-0.000901	-0.00103	-0.00101	-0.00104	-0.00126	-0.00127	-0.00144	-0.00143	-0.00134	-0.00136	-0.00141	-0.00159	-0.00167
878.484	0.000611	-0.00027	-0.0011	3.3e-05	0.000499	0.000626	0.000253	-0.00014	-5.9e-05	-0.000109	0.00019	0.000221	0.000221	3.9e-05	-0.000369	-0.000112	-0.000156	-0.000139	-0.000168	-0.00036	-0.000224	-0.000317	-0.000206	-0.000289	-0.00045	-0.000457	-0.000493	-0.000656	-0.000798	-0.000738	-0.000835	-0.000716	-0.000717	-0.000731	-0.000758	-0.00106	-0.000899	-0.00104	-0.00109	-0.00111	-0.00121	-0.00115	-0.00122	-0.00132	-0.00126	-0.00137	-0.00137	-0.00139	-0.00146
898.486	0.000382	0.000249	-9e-06	-0.000378	9.1e-05	0.000612	0.000503	0.000298	0.000246	-0.000182	0.000119	0.000762	5e-05	-0.000174	-0.000129	-0.00013	-0.000149	-0.000382	-0.000138	-0.000446	-0.000256	-0.000207	-5.4e-05	-0.000266	-0.000461	-0.000325	-0.000328	-0.00038	-0.000387	-0.00045	-0.000666	-0.000578	-0.000496	-0.000721	-0.000659	-0.000793	-0.000791	-0.000657	-0.000904	-0.001	-0.00116	-0.0012	-0.00123	-0.00121	-0.00118	-0.00128	-0.0013	-0.00134	-0.00146
918.49	-0.000127	0.000383	-3.8e-05	0.000888	0.000702	0.000612	0.000562	0.000587	0.000639	-0.000257	0.000213	0.000221	-1.3e-05	9.8e-05	0.000169	-0.00027	-7.8e-05	-6.5e-05	-0.000182	-0.00017	-0.000146	-0.000168	-0.00037	-0.000512	-0.000329	-0.000231	-0.00036	-0.000515	-0.000215	-0.000261	-0.000444	-0.000621	-0.000627	-0.000608	-0.00059	-0.000791	-0.000774	-0.000843	-0.000853	-0.000877	-0.000981	-0.00111	-0.00103	-0.00102	-0.00118	-0.00122	-0.00128	-0.00141	-0.00146
938.486	0.000589	0.000714	0.000428	0.000497	-0.000384	-0.000191	-0.00021	4.9e-05	0.000255	-0.000273	-0.000161	-4e-05	-0.000165	4.6e-05	-7.6e-05	-8.6e-05	-0.00051	-0.000142	-0.000497	-0.000503	-0.000602	-0.000408	-0.000454	-0.000526	-0.000344	-0.000416	-0.000459	-0.000249	-0.000278	-0.000445	-0.000469	-0.000657	-0.000529	-0.000527	-0.000607	-0.000686	-0.00077	-0.000842	-0.000885	-0.000785	-0.000922	-0.000903	-0.000894	-0.00109	-0.00119	-0.00115	-0.00117	-0.00128	-0.00144
958.484	-7e-05	-0.000206	5.6e-05	-0.000222	-0.000208	-0.000259	-0.000174	0.00042	0.000566	0.000369	-0.000172	-2.2e-05	3.8e-05	-0.00032	-0.000515	-0.000283	0.000145	5.3e-05	0.000187	7.5e-05	-0.000309	-4.7e-05	-0.000313	-0.000343	-0.000122	-0.000426	-0.000345	-0.000509	-0.000424	-0.000513	-0.00075	-0.000819	-0.000603	-0.000695	-0.000683	-0.00085	-0.000764	-0.000964	-0.000935	-0.00102	-0.00115	-0.00109	-0.00116	-0.00113	-0.00119	-0.00126	-0.00143	-0.00141	-0.00146
978.484	-0.000476	0.000149	-0.000155	0.000391	0.000184	0.000401	7.3e-05	-0.000103	0.000444	-0.000291	-0.000433	-0.000387	-0.000209	-0.00033	-0.000269	-0.000281	-0.000316	-0.000416	-0.000518	-0.000536	-0.000562	-0.000572	-0.000422	-0.000439	-0.000488	-0.000605	-0.000457	-0.000593	-0.000696	-0.000556	-0.000609	-0.0006	-0.000951	-0.000807	-0.00069	-0.000748	-0.000973	-0.00104	-0.000925	-0.00098	-0.00105	-0.00104	-0.00109	-0.0012	-0.00124	-0.00121	-0.00111	-0.0012	-0.00135
998.49	0.000625	0.000274	0.00029	-6.7e-05	-0.000373	0.000352	0.000181	0.000334	0.000676	0.000174	0.000132	0.000297	6.9e-05	0.000312	0.000166	7.2e-05	0.000306	0.000179	0.000143	3.3e-05	-0.000157	-3.6e-05	-0.00015	7e-06	-1.7e-05	-0.00021	-0.000154	-0.000407	-0.000226	-0.00029	-0.000457	-0.000618	-0.000579	-0.000494	-0.000458	-0.000583	-0.000796	-0.000903	-0.000852	-0.00104	-0.000933	-0.00112	-0.00114	-0.00119	-0.00134	-0.0012	-0.00131	-0.00131	-0.00148
1018.49	0.000903	-0.000232	-0.000319	0.00024	0.000595	-0.000218	0.000122	0.000214	-0.00024	3e-05	0.000119	-8.9e-05	-0.000142	-0.000274	-0.000247	-0.000133	-0.0003	-0.000318	-0.000714	-0.000308	-0.000221	-0.000321	-0.000211	-0.000276	-0.000411	-0.000479	-0.000384	-0.000488	-0.000666	-0.000461	-0.000452	-0.000658	-0.00059	-0.000701	-0.000686	-0.00057	-0.000783	-0.000995	-0.000939	-0.000854	-0.000947	-0.00107	-0.000874	-0.000945	-0.00101	-0.00107	-0.00113	-0.00113	-0.00133
1038.49	0.000216	0.000266	-1.1e-05	0.000276	0.000465	-0.000102	0.000136	0.000514	0.000442	0.00014	0.000264	0.000135	-0.000371	9.7e-05	-0.000157	-0.000145	0.000413	-0.000142	-0.000174	-0.000242	-0.000202	-0.00019	-0.000307	-9.6e-05	-0.000238	-0.000157	-0.000303	-0.000462	-0.000267	-0.00056	-0.000617	-0.000521	-0.000575	-0.000739	-0.000569	-0.000633	-0.000687	-0.000873	-0.000893	-0.000782	-0.00099	-0.00102	-0.000958	-0.00109	-0.00112	-0.0011	-0.00113	-0.00122	-0.00128
1058.49	-4.8e-05	6.2e-05	0.000179	0.000972	9.4e-05	0.000371	0.000213	0.000742	0.000167	0.000134	0.000157	0.000596	0.000579	-1.5e-05	-0.000108	-0.000201	5.3e-05	-4.5e-05	-0.000253	-1.5e-05	-0.000141	-0.000141	-0.000117	-0.000512	-0.000216	-0.000347	-0.000295	-0.000366	-0.00026	-0.000569	-0.000653	-0.000596	-0.000685	-0.000676	-0.00058	-0.000762	-0.000707	-0.000702	-0.000704	-0.00087	-0.000975	-0.00103	-0.00113	-0.00119	-0.00117	-0.00109	-0.00111	-0.00124	-0.00131
1078.49	-0.000169	0.000201	0.00101	0.000367	-0.000505	-7.3e-05	0.000332	0.000683	0.000388	1.9e-05	0.000175	-0.00021	-0.000383	-0.000526	-0.000583	-0.00061	-0.000205	-0.000262	-0.00032	-0.000248	-0.000356	-2.3e-05	-0.000295	-0.00057	-0.000458	-0.000374	-0.000173	-0.000256	-0.000331	-0.000409	-0.000636	-0.000696	-0.000591	-0.00065	-0.000627	-0.000823	-0.000672	-0.000758	-0.000716	-0.000837	-0.000958	-0.000927	-0.000837	-0.00102	-0.00101	-0.000944	-0.00103	-0.00107	-0.00114
1098.48	-7.3e-05	0.000154	-0.000246	0.000285	-0.000198	-4e-05	0.000385	0.00109	0.000521	0.000367	6.5e-05	-5e-06	-0.000377	-0.000244	-4.6e-05	7.4e-05	4e-06	-0.000219	-0.000206	-0.0002	-8.4e-05	-9.5e-05	-8.4e-05	-0.000358	-7e-05	-0.000221	-0.000387	-0.000335	-0.00029	-0.000403	-0.000492	-0.000508	-0.000671	-0.000662	-0.000645	-0.000726	-0.000786	-0.000833	-0.000907	-0.000786	-0.000854	-0.000872	-0.000991	-0.000973	-0.00109	-0.00126	-0.00126	-0.00135	-0.00137
1118.48	0.000236	-0.000277	-0.000463	0.000435	0.000523	3e-06	0.000242	0.000382	5.2e-05	0.000121	0.000501	0.000198	-0.000213	0.00011	-0.000114	9.6e-05	0.000193	0.000165	-0.000122	-0.000286	-0.000409	1e-06	-0.000246	-0.000315	-0.000253	-0.000218	-0.000285	-0.000601	-0.000459	-0.000453	-0.000513	-0.000537	-0.000686	-0.000693	-0.000649	-0.000729	-0.000752	-0.000839	-0.000772	-0.00077	-0.000947	-0.000952	-0.00096	-0.00107	-0.00106	-0.000998	-0.00109	-0.0012	-0.00127
1138.49	-0.000106	-0.000986	-2.9e-05	0.000203	0.000154	0.000139	-0.000174	0.000437	0.000101	0.000193	0.000139	0.000399	-9.5e-05	-0.000496	-0.000321	-0.000109	7.3e-05	-0.000171	-0.000197	-3.4e-05	5.8e-05	3.1e-05	-0.000167	-0.000346	-0.000148	-0.000101	-0.000382	-0.0004	-0.000426	-0.000519	-0.000346	-0.00049	-0.00074	-0.00066	-0.000505	-0.000485	-0.000782	-0.000878	-0.000771	-0.000943	-0.00102	-0.00104	-0.00103	-0.0011	-0.00112	-0.00113	-0.00122	-0.00129	-0.00143
1158.48	-5.1e-05	-0.000272	-0.000279	-0.00043	-0.000149	-0.000209	-0.000279	-6e-06	0.000232	-0.000188	5.1e-05	-5.9e-05	-5.9e-05	-5.1e-05	-0.000258	-0.000119	-4.1e-05	-0.000137	-6.1e-05	5.7e-05	-5.7e-05	-0.0004	-4.6e-05	-0.000109	-6.9e-05	-0.000222	-0.000248	-0.000556	-0.000401	-0.000221	-0.000383	-0.000588	-0.000682	-0.000684	-0.000613	-0.00062	-0.000671	-0.000811	-0.000819	-0.000888	-0.000877	-0.000978	-0.00104	-0.000998	-0.00104	-0.00117	-0.00115	-0.00123	-0.0013
1178.49	0.000496	0.000222	0.000537	0.000657	0.000528	-7.9e-05	0.000449	0.000745	0.000301	0.000275	0.00024	0.00044	0.000245	0.000152	0.000564	0.000367	9.4e-05	-9.3e-05	-0.000137	-0.000246	-0.000141	-0.000279	5.4e-05	-0.000225	-0.00017	-0.000392	-0.00016	-0.000313	-0.000518	-0.000463	-0.00069	-0.000585	-0.000741	-0.000665	-0.000565	-0.000788	-0.000804	-0.000966	-0.000925	-0.000966	-0.000817	-0.000962	-0.00101	-0.00109	-0.0011	-0.00116	-0.00124	-0.0013	-0.00127
1198.49	-0.000129	0.000372	0.000306	0.000137	0.000552	0.000184	0.000515	0.00059	-3e-06	-2.4e-05	4.6e-05	0.000191	-0.000107	-3.6e-05	-0.000278	-0.000108	7.1e-05	4.2e-05	-0.0003	-0.000391	-0.000344	-0.000295	-0.000134	-0.000121	-0.000316	-0.000197	-0.000439	-0.000328	-0.000243	-0.000445	-0.00029	-0.000447	-0.00054	-0.000574	-0.000661	-0.000535	-0.000686	-0.000953	-0.000977	-0.00093	-0.000924	-0.000996	-0.000971	-0.00102	-0.00099	-0.00116	-0.00125	-0.00124	-0.00133
1218.49	0.000802	0.000222	9e-06	-0.000161	9.3e-05	0.000351	0.000442	0.000135	4.1e-05	-0.000313	-0.0008	-8.3e-05	-0.000426	-0.000429	-0.00074	-0.000214	-2.5e-05	-0.000299	-0.000169	-4.1e-05	-0.000191	-0.000207	-0.000372	-0.000359	-0.000584	-0.000555	-0.000439	-0.000665	-0.000615	-0.000516	-0.000562	-0.00065	-0.000893	-0.000736	-0.000721	-0.0007	-0.000739	-0.00072	-0.000759	-0.000784	-0.000792	-0.000746	-0.000858	-0.000941	-0.000868	-0.000967	-0.000977	-0.00118	-0.00112
1238.48	-0.000682	-0.000331	-0.000766	-0.000506	0.000313	0.00047	0.0006	0.000629	0.000602	0.000112	1.2e-05	-2.2e-05	-0.000278	0.000118	-0.000141	0.000107	-0.000254	-0.000282	-0.000146	-0.000256	-0.000321	-0.000459	-0.000355	-0.000373	-0.00032	-0.000407	-0.000459	-0.000587	-0.000354	-0.000452	-0.000359	-0.000667	-0.000776	-0.000677	-0.000557	-0.000528	-0.000627	-0.000924	-0.000856	-0.000971	-0.00104	-0.00103	-0.00102	-0.000957	-0.000893	-0.000846	-0.00108	-0.00113	-0.0012
1258.49	-7.5e-05	0.00042	0.000191	-4.1e-05	0.000814	0.000371	-0.000111	5.7e-05	0.000491	0.00015	0.000221	0.000145	-0.000136	0.000219	6.1e-05	0.000128	0.000171	0.000223	-9e-05	-0.000221	0.000198	-9e-05	-0.000298	-2e-05	-0.000155	-0.000739	-0.000513	-0.000338	-0.000559	-0.000279	-0.000364	-0.000354	-0.000406	-0.00056	-0.000492	-0.000563	-0.000574	-0.000645	-0.000648	-0.000775	-0.000753	-0.000814	-0.000924	-0.00102	-0.00108	-0.0011	-0.000991	-0.00123	-0.00125
1278.44	0.000125	-0.000568	-0.000266	-2.4e-05	0.000225	0.000363	0.000401	0.000699	0.000181	2.3e-05	0.000152	0.000302	0.000202	8.9e-05	0.000431	0.000169	-4.1e-05	-0.000391	-0.000104	-0.000377	-0.000275	1.7e-05	-0.000406	-0.000218	-1.9e-05	-0.000317	-0.000343	-0.000207	-0.000248	-0.000184	-0.000124	-0.000302	-0.000302	-0.000576	-0.000472	-0.000403	-0.000432	-0.000556	-0.000575	-0.000705	-0.000788	-0.000795	-0.000738	-0.000719	-0.000945	-0.000917	-0.000942	-0.00103	-0.00116
1298.48	-0.0004	1.7e-05	0.000472	-2.3e-05	-0.000308	0.000171	0.00118	0.000248	-0.000378	-0.000132	-8.5e-05	-0.000299	-0.000133	-0.000104	-0.000486	-0.000282	-0.000315	-0.000295	3e-06	-0.000266	-0.000478	-0.00048	-0.00012	-0.000212	-0.000412	-0.000189	-0.000264	-0.00056	-0.000501	-0.000372	-0.000407	-0.000506	-0.000457	-0.000373	-0.00045	-0.000524	-0.000517	-0.000709	-0.000631	-0.000634	-0.000805	-0.000762	-0.000751	-0.00101	-0.00108	-0.00102	-0.00112	-0.00109	-0.00105
1318.49	-9e-05	-0.000576	-0.000634	0.000477	2.8e-05	8.2e-05	0.000564	0.000413	-0.000186	7.4e-05	-5e-06	0.000307	-0.000168	-0.000137	-0.000429	-0.000222	-0.000203	4.1e-05	-8.6e-05	-0.000181	-0.000336	-0.000242	-5.2e-05	8e-06	-0.000366	-0.000503	-0.000593	-0.000612	-0.000483	-0.000615	-0.000576	-0.000552	-0.000667	-0.000659	-0.000656	-0.000797	-0.000772	-0.000799	-0.000792	-0.000838	-0.000785	-0.000852	-0.000854	-0.00111	-0.00109	-0.00117	-0.0012	-0.00121	-0.00123
1338.49	0.000682	-0.000124	-0.00046	-4.5e-05	0.000168	8.8e-05	0.000356	0.00053	3.2e-05	6.4e-05	0.000545	-7e-06	-0.000124	0.000211	-2.3e-05	0.000242	0.000339	-0.000187	-8.2e-05	-1.4e-05	6.3e-05	-0.000293	-0.000381	-0.000362	-0.000491	-0.000358	-0.000578	-0.000543	-0.000427	-0.000393	-0.000623	-0.000547	-0.000288	-0.000635	-0.000668	-0.000517	-0.000734	-0.000954	-0.000856	-0.000771	-0.000936	-0.000822	-0.000821	-0.000904	-0.000913	-0.000997	-0.00103	-0.00102	-0.000992
1358.49	-0.000207	-0.000644	0.000189	-0.000413	-0.000178	-8.5e-05	-0.000164	7.2e-05	-0.000335	-0.000301	1.5e-05	-0.000461	-0.000531	1.3e-05	-0.000312	-0.000333	-0.000349	-0.000438	-0.000338	-0.000351	-0.00042	-0.000711	-0.000547	-0.000429	-0.000351	-0.000265	-0.000466	-0.000726	-0.000266	-0.000528	-0.000616	-0.000479	-0.000429	-0.0005	-0.000341	-0.000421	-0.000662	-0.000845	-0.000655	-0.000691	-0.000777	-0.000745	-0.000721	-0.000766	-0.000764	-0.000868	-0.000864	-0.000794	-0.000854
1378.49	0.000557	0.000106	0.000407	0.00102	0.00079	0.000656	0.0008	0.000595	0.00103	0.000373	0.000274	6.2e-05	0.000535	0.000231	-9.8e-05	-0.000178	-0.000118	-0.00029	-0.000391	-7.2e-05	-0.000383	-7.9e-05	-0.000212	-0.000462	-0.000386	-0.000344	-0.000488	-0.00051	-0.000375	-0.000577	-0.000748	-0.000631	-0.000524	-0.000574	-0.000574	-0.000603	-0.0008	-0.000734	-0.000653	-0.000612	-0.000831	-0.000964	-0.00088	-0.000976	-0.000903	-0.000943	-0.000953	-0.000912	-0.000827
1398.49	-0.000449	-0.000692	-0.000414	-0.0005	-2.7e-05	0.000199	0.000618	0.000631	0.000291	-0.000132	-0.000102	0.000113	2.3e-05	-7.2e-05	-0.000167	0.000297	-2.7e-05	-0.000225	9.6e-05	-0.000196	-0.000167	-8.8e-05	1.1e-05	-0.000122	-4.8e-05	-0.000207	-0.000175	-0.0003	4e-06	-0.000159	-0.000392	-0.000331	-0.000263	-0.000388	-0.000348	-0.000342	-0.000281	-0.000651	-0.000594	-0.000686	-0.00086	-0.000598	-0.000663	-0.000818	-0.000744	-0.000887	-0.00089	-0.00105	-0.00115
1418.49	-0.00106	-2.5e-05	-0.000224	-0.000444	-0.000442	-4.2e-05	0.000507	0.000288	8e-05	0.000125	-0.000242	-5.4e-05	-0.000166	-0.000311	-7.6e-05	-0.000237	-0.000158	-6e-06	-0.000284	-5.8e-05	-0.000109	-5.1e-05	-0.000272	-6.8e-05	-0.000419	-0.000337	-0.000214	-0.000371	-0.00036	-0.000434	-0.000484	-0.000484	-0.000414	-0.00048	-0.00047	-0.000625	-0.000536	-0.00071	-0.000654	-0.000551	-0.000701	-0.000763	-0.000737	-0.000763	-0.000788	-0.000851	-0.00082	-0.000893	-0.00109
1438.49	0.000363	0.000264	0.000231	-0.000528	-0.00027	0.000748	0.000434	0.00047	0.000545	1.1e-05	0.000457	0.000368	-0.000388	0.000106	-0.000299	-0.000127	0.000186	-0.000323	-7.6e-05	-0.00036	-0.00051	-0.000247	-0.000239	-0.000396	-0.000351	-0.000345	-0.000529	-0.000429	-0.000402	-0.000414	-0.000469	-0.000669	-0.000618	-0.000606	-0.000603	-0.000519	-0.000527	-0.000532	-0.000668	-0.000658	-0.000633	-0.000682	-0.000795	-0.000795	-0.000827	-0.000845	-0.000971	-0.00104	-0.00105
1458.49	-0.000876	-0.000166	0.00015	0.000655	0.000474	-3.6e-05	-0.000647	0.000488	0.000478	-0.000127	0.000736	0.000184	-0.000164	5.8e-05	-7.9e-05	0.000222	0.00011	-0.000397	-0.000164	2.9e-05	-0.000474	2.4e-05	-0.000117	-6.3e-05	9.5e-05	-0.000207	-0.000159	-0.000321	-0.000323	-0.000352	-0.000428	-0.000299	-0.00046	-0.000612	-0.000652	-0.000458	-0.000545	-0.000638	-0.000669	-0.000652	-0.000796	-0.000851	-0.000881	-0.000851	-0.00081	-0.000842	-0.00106	-0.00111	-0.00102
1478.49	0.000713	0.00168	5.2e-05	-0.000161	-8.9e-05	0.000145	-4.7e-05	0.000813	0.000938	0.000396	0.000385	0.000837	0.000338	-0.000201	-0.000573	-0.000271	-0.000172	0.000122	7.7e-05	4.6e-05	-0.000132	-2.8e-05	0.000126	0.00014	-0.000101	-0.000374	-0.000273	-0.000293	-0.000263	-0.000215	-0.000424	-0.000388	-0.000476	-0.000516	-0.000579	-0.000524	-0.000602	-0.000645	-0.000729	-0.000749	-0.00092	-0.00085	-0.000924	-0.00109	-0.000989	-0.00101	-0.00103	-0.00111	-0.00111
1498.44	0.00095	0.000612	0.000286	0	-0.000505	0.000493	0.000154	0.00024	0.000532	0.000265	0.000247	0.000251	0.000211	8.4e-05	6e-06	0.000105	0.000172	0.000273	0.000141	5.1e-05	-0.000185	-2.5e-05	3.3e-05	-0.000323	3.6e-05	-0.000209	-0.000284	-0.000242	-0.000235	-0.0002	-0.00038	-0.000448	-0.000433	-0.000503	-0.00046	-0.000423	-0.00049	-0.000642	-0.00063	-0.000757	-0.000613	-0.00068	-0.000805	-0.000881	-0.000867	-0.000927	-0.001	-0.000953	-0.000916
1518.49	0.000531	0.000723	-3.3e-05	0.000318	3e-05	0.00016	0.000315	0.000789	8.3e-05	0.000132	0.000301	0.000339	0.00037	0.000517	0.000169	-1e-06	-4.9e-05	-8.1e-05	0.000146	-0.000156	-0.000377	-8.7e-05	-3.9e-05	-0.000276	-2.6e-05	-0.000159	-0.000225	-0.000295	-0.000102	-0.000251	-0.000547	-0.000489	-0.000544	-0.000484	-0.000269	-0.000298	-0.000392	-0.000615	-0.000595	-0.00066	-0.000585	-0.000475	-0.000675	-0.000676	-0.000714	-0.000739	-0.000745	-0.000831	-0.000924
1538.49	0.00044	-7.9e-05	-4.1e-05	-0.00018	0.000447	0.000724	0.000535	0.000395	0.000688	0.000125	-2.3e-05	8.2e-05	0.000466	0.000233	0.00027	0.000427	7.9e-05	-0.000104	0.000226	9.5e-05	7.4e-05	-0.000296	-0.000128	-0.000232	-7.1e-05	-2e-06	-0.000201	-0.00018	-0.000236	-0.000374	-0.000268	-0.000337	-0.00032	-0.000394	-0.000336	-0.000415	-0.000579	-0.000446	-0.000457	-0.00061	-0.000709	-0.000661	-0.000704	-0.000794	-0.000708	-0.000769	-0.000831	-0.000875	-0.000992
1558.49	7.6e-05	6.1e-05	-0.00054	0.000222	0.000254	-4e-05	-0.000172	0.000281	-0.000151	-0.00013	0.000406	0.000173	0.000417	0.000417	0.00013	-0.000207	0.000196	0.000382	-2e-05	-5e-05	-9.8e-05	8.9e-05	-0.000127	5e-06	-3.4e-05	3.1e-05	0.000112	-6e-05	0.000123	3.8e-05	2.3e-05	-0.00018	-0.000262	-0.000116	-0.000195	-0.000386	-0.000394	-0.000373	-0.000311	-0.000396	-0.000494	-0.000463	-0.000576	-0.00066	-0.000667	-0.000656	-0.000681	-0.000769	-0.000885
1578.49	0.000527	-0.00021	-7.4e-05	0.000522	0.000537	0.000657	0.00092	0.000892	0.00103	0.000658	0.000376	0.00127	0.000662	0.000835	0.000322	0.000743	0.000923	0.000442	0.000164	0.000376	0.000146	0.00016	0.000239	0.000208	0.000309	9.3e-05	2e-06	-0.000225	-0.000155	-7e-06	-0.000128	-0.000133	-0.00029	-0.000332	-0.000336	-0.000388	-0.000429	-0.000595	-0.000649	-0.000584	-0.000624	-0.000664	-0.000779	-0.000734	-0.000714	-0.000642	-0.00081	-0.000882	-0.00099
1598.49	0.00112	0.000886	0.000382	0.000448	7.9e-05	0.000884	0.00116	0.00121	0.00062	0.000639	0.00104	0.001	0.000191	0.000377	0.000455	0.000332	0.000282	0.000199	0.000309	0.000115	4.5e-05	0.000215	0.000157	7.5e-05	1.9e-05	0.000228	-8e-05	-0.000477	-0.000157	-0.000292	-0.000167	-0.000422	-0.000416	-0.000289	-0.000344	-0.000368	-0.000443	-0.000469	-0.000473	-0.000519	-0.000491	-0.000565	-0.00076	-0.000693	-0.000735	-0.000783	-0.000731	-0.000821	-0.000984
1618.49	-0.000368	0.000108	0.000492	0.00011	0.000407	0.000344	0.000332	0.000649	0.000108	-4.4e-05	0.000317	0.000685	0.000525	0.000307	-9.9e-05	0.000102	0.00016	3.2e-05	-0.000133	-0.000132	2.4e-05	0.000126	2.2e-05	4.3e-05	0.000197	7.3e-05	2.3e-05	-0.000109	-0.000231	-0.000331	-0.000267	-0.000407	-0.00046	-0.00065	-0.000512	-0.000624	-0.000506	-0.000759	-0.000758	-0.000737	-0.000662	-0.000733	-0.000864	-0.000941	-0.00092	-0.000748	-0.000915	-0.000952	-0.000957
1638.49	-0.000528	-0.000319	0.000288	0.000497	0.000589	0.000808	1.4e-05	0.000265	8.6e-05	-0.000189	-0.000154	-0.000408	-8.2e-05	0.000297	-0.000147	-3e-05	8.7e-05	-0.000216	-1e-06	-1.2e-05	-0.00011	0.000157	2e-06	-0.000224	-0.000294	-0.000221	-0.000235	-0.000243	-0.000135	-0.000304	-0.000263	-0.000146	-6.9e-05	-0.000302	-0.000123	-0.000223	-0.000262	-0.000261	-0.000239	-0.000287	-0.000433	-0.000579	-0.000436	-0.000459	-0.000519	-0.000697	-0.000792	-0.000672	-0.000831
1658.49	5.5e-05	0.000432	0.00026	0.000616	0.000345	0.00083	0.00089	0.000639	9.5e-05	0.000575	0.000298	0.000227	4.1e-05	-0.000356	0.000113	-0.000388	-0.000345	0.000127	5e-05	-0.000266	-0.000199	-8e-06	-0.000152	-0.000388	-3.9e-05	-0.000128	-0.000181	-0.000227	-0.000231	-0.000555	-0.000433	-0.000226	-0.000399	-0.00025	-0.000167	-0.000225	-0.000554	-0.00038	-0.000429	-0.000767	-0.000766	-0.000682	-0.000563	-0.000725	-0.000781	-0.000787	-0.000738	-0.000919	-0.00097
1678.5	0.000224	0.000475	-0.0001	0.000742	0.000847	0.000368	0.000288	0.000441	0.000625	0.000577	0.000262	0.000788	0.000833	0.00043	0.000209	7.7e-05	0.000283	-1e-06	0.000104	-2.5e-05	2.3e-05	0.000102	-9e-06	0.000118	3.5e-05	-4.8e-05	-0.000283	-0.000165	0.000176	-6.9e-05	-0.000249	-0.000176	-0.00017	-0.000332	-0.000204	-0.000365	-0.000342	-0.000348	-0.000301	-0.000429	-0.000581	-0.000597	-0.000617	-0.000662	-0.000766	-0.000681	-0.000702	-0.00088	-0.000928
[truncated: 507 more columns]

## Sheet: Fig3d Ag-CdS Mid-IR TA spectrum
Wavenumber	1-2 ps	20-40 ps	100-200 ps	600-900 ps
3476.4	15.146	3.2806	2.3906	1.404	(in mOD)
3473.5	9.7437	2.4056	1.7455	0.92417
3470.6	8.6144	1.8859	1.3129	0.69049
3467.7	7.8081	1.9396	1.3192	0.67173
3464.7	7.209	1.5973	1.1557	0.60655
3461.8	8.4206	1.7522	1.2204	0.65398
3458.9	5.8205	1.2342	0.81469	0.37
3456.1	5.0477	0.97881	0.65989	0.29104
3453.2	5.7053	1.399	0.94791	0.42939
3450.3	4.9043	1.2373	0.79964	0.35174
3447.4	4.6721	1.1657	0.76422	0.35003
3444.5	5.3709	1.2943	0.84005	0.40155
3441.7	5.451	1.3324	0.87979	0.40887
3438.8	4.7616	1.2217	0.82375	0.36434
3436	4.4757	1.1689	0.81985	0.37253
3433.1	5.0671	1.3317	0.94165	0.44435
3430.3	4.6466	1.2038	0.83531	0.37669
3427.4	4.1574	1.0736	0.73271	0.31585
3424.6	3.4773	0.91138	0.6112	0.29331
3421.7	3.9277	1.0433	0.71225	0.33676
3418.9	3.6321	0.94427	0.64324	0.29482
3416.1	3.6854	0.97599	0.68808	0.32827
3413.3	3.315	0.87897	0.59768	0.29964
3410.5	3.2828	0.86351	0.61537	0.31908
3407.6	3.0961	0.80152	0.53995	0.25795
3404.8	2.677	0.72833	0.52291	0.25968
3402	3.0157	0.80896	0.52982	0.24492
3399.2	2.84	0.71253	0.53965	0.28893
3396.5	1.7393	0.49149	0.32691	0.15246
3393.7	1.5559	0.44574	0.29701	0.1236
3390.9	1.6207	0.50894	0.33591	0.16001
3388.1	2.1527	0.77507	0.45202	0.22853
3385.3	2.5182	0.85798	0.56606	0.29739
3382.6	2.4875	0.84464	0.55997	0.28303
3379.8	3.1795	1.0478	0.74233	0.4014
3377.1	2.3871	0.80948	0.51953	0.26288
3374.3	2.4305	0.8383	0.56976	0.28395
3371.5	2.3869	0.85605	0.58478	0.31793
3368.8	2.3177	0.79073	0.5411	0.26358
3366.1	2.4214	0.8272	0.56614	0.2792
3363.3	2.3635	0.8	0.54722	0.27456
3360.6	2.4732	0.8257	0.56082	0.27321
3357.9	2.3903	0.80091	0.55035	0.27753
3355.1	2.4006	0.80946	0.55556	0.27261
3352.4	2.3656	0.80154	0.5455	0.27205
3349.7	2.1282	0.71697	0.491	0.24806
3347	2.1841	0.73269	0.49558	0.25561
3344.3	2.2539	0.74179	0.49951	0.24923
3341.6	2.1187	0.68715	0.46064	0.22284
3338.9	2.2405	0.74473	0.48937	0.25095
3336.2	1.9354	0.63122	0.43192	0.22506
3333.5	2.2589	0.73856	0.49615	0.2497
3330.9	1.9837	0.64898	0.4335	0.22503
3328.2	1.9053	0.62892	0.41798	0.21999
3325.5	1.9532	0.63857	0.43078	0.22122
3322.8	2.0548	0.67218	0.43594	0.22957
3320.2	1.8974	0.62226	0.41355	0.21499
3317.5	1.9401	0.63851	0.41885	0.22643
3314.9	1.809	0.59224	0.38906	0.21375
3312.2	2.1128	0.69308	0.45788	0.2488
3309.6	2.0433	0.66877	0.43903	0.24301
3306.9	1.9898	0.65466	0.4306	0.22538
3304.3	2.1813	0.71631	0.46085	0.25472
3301.6	2.2834	0.75226	0.47776	0.26861
3299	2.186	0.74371	0.48693	0.27715
3296.4	2.3331	0.7873	0.51654	0.28113
3293.8	2.8001	1.0426	0.66618	0.38376
3291.2	2.2665	0.76915	0.4983	0.29469
3288.5	2.3318	0.7829	0.50734	0.27896
3285.9	1.8207	0.65329	0.47082	0.22377
3283.3	1.6854	0.60844	0.44185	0.24245
3280.7	1.8311	0.71454	0.4926	0.27248
3278.1	1.7696	0.67499	0.47061	0.23737
3275.5	2.4942	0.94049	0.57588	0.33154
3272.9	2.1688	0.87173	0.60705	0.32618
3270.4	2.685	1.1204	0.73951	0.4137
3267.8	2.1508	0.86647	0.57855	0.31693
3265.2	1.9004	0.7536	0.53073	0.26591
3262.6	1.0245	0.37013	0.21317	0.11418
3260.1	1.185	0.48934	0.27609	0.14821
3257.5	2.1481	0.86603	0.62103	0.32781
3255	1.6434	0.55294	0.34928	0.19972
3252.4	1.9243	0.6262	0.40113	0.20499
3249.9	1.6338	0.51342	0.30189	0.16036
3247.3	2.2907	0.77751	0.5186	0.27709
3244.8	2.3582	0.82791	0.56677	0.31442
3242.2	2.3307	0.75375	0.504	0.2944
3239.7	1.979	0.54131	0.31536	0.18029
3237.2	2.7826	0.81091	0.50993	0.27318
3234.6	1.9512	0.50284	0.32109	0.17357
3232.1	2.5545	0.7553	0.48187	0.25245
3229.6	2.5749	0.75283	0.45422	0.24205
3227.1	2.4415	0.76736	0.5047	0.28355
3224.6	2.6675	0.93	0.62978	0.35181
3222.1	2.5814	0.90719	0.60112	0.33571
3219.6	2.5319	0.86719	0.57963	0.31412
3217.1	2.2674	0.75335	0.48216	0.2451
3214.6	2.7842	0.90892	0.59068	0.33309
3212.1	2.7027	0.91189	0.60095	0.32049
3209.6	2.8991	0.98273	0.65145	0.37178
3207.1	3.0956	1.0369	0.66774	0.36974
3204.6	2.8575	0.96081	0.63671	0.35393
3202.2	3.2371	1.0579	0.68955	0.37699
3199.7	3.1563	0.99348	0.62033	0.31633
3197.2	3.1469	1.0137	0.63802	0.34647
3194.8	3.1717	1.0313	0.66798	0.35573
3192.3	3.2367	1.0957	0.72608	0.43885
3189.8	3.5507	1.3218	0.88993	0.51289
3187.4	3.2961	1.0396	0.68687	0.38538
3185	3.4984	1.1481	0.72711	0.35986
3182.5	3.1058	0.88937	0.53563	0.25019
3180.1	3.0163	0.87477	0.62671	0.26804
3177.6	3.0385	0.95103	0.68958	0.33896
3175.2	4.0315	1.3093	0.85862	0.5705
3172.8	4.0347	1.202	0.87036	0.50322
3170.3	4.1699	0.92353	0.55509	0.38644
3167.9	4.737	1.0019	0.55349	0.38809
3165.5	4.4137	0.7876	0.08961	0.26305
3163.1	4.9729	1.3286	0.75718	0.58635
3160.7	3.3595	0.27286	-0.53021	-0.43532
3158.3	4.7721	-0.37958	-0.47062	-0.44786
3155.9	14.93	2.9035	2.569	1.2358
3153.5	7.5829	0.58136	0.65389	0.0792
3151.1	--	--	--	--
3148.7	0	0	0	0
3146.3	0	0	0	0
3143.9	0	0	0	0
3141.6	0	0	0	0

## Sheet: Fig3e Ag-CdS Mid-IR TA kinetics
Time (ps)	Normalized absorbance		Independent variable	Fitted data
-4.0799	-0.00565		-4.0799	0
-2.1289	0.00582		-2.19376	0
-1.9219	-0.00279		-1.7379	0
-1.7379	0.000544		-0.79688	3.47575e-06
-0.79688	-0.00574		-0.74288	1.40235e-05
-0.74288	0.00403		-0.69488	4.49506e-05
-0.69488	-0.000196		-0.68523	5.63366e-05
-0.65188	0.00219		-0.65188	0.000120219
-0.61488	-0.000136		-0.61488	0.000267958
-0.58188	-0.00804		-0.58188	0.000528883
-0.55188	-0.00671		-0.55188	0.000953797
-0.52588	-0.00105		-0.52588	0.00156
-0.50288	-0.00842		-0.50288	0.00236
-0.48288	-0.00892		-0.48288	0.00334
-0.46488	2.34e-05		-0.46488	0.00453
-0.44688	-0.00339		-0.44688	0.00608
-0.42688	-0.00675		-0.42688	0.00834
-0.40388	-0.00406		-0.40388	0.01183
-0.37788	-0.0114		-0.37788	0.01723
-0.34788	-0.00483		-0.34788	0.02595
-0.31489	-0.0005		-0.31489	0.03955
-0.27788	-0.0322		-0.30762	0.04322
-0.23488	-0.092		-0.27788	0.06117
-0.18689	-0.0708		-0.23488	0.09684
-0.13288	0.107		-0.18689	0.15249
-0.07188	0.306		-0.13288	0.23659
-0.00288	0.4		-0.07188	0.35614
0.07512	0.692		-0.00288	0.50988
0.16312	0.911		0.07512	0.67917
0.26312	1		0.16312	0.8266
0.37512	0.982		0.26312	0.91521
0.50212	0.96		0.37512	0.92998
0.64612	0.921		0.50212	0.91083
0.8081	0.852		0.64612	0.87211
0.9921	0.814		0.8081	0.82878
1.1991	0.792		0.9921	0.78363
1.4341	0.686		1.01211	0.77898
1.6991	0.613		1.1991	0.7378
1.9981	0.553		1.4341	0.69148
2.3361	0.517		1.57852	0.66572
2.7181	0.496		1.6991	0.64566
3.1501	0.461		1.9981	0.60106
3.6381	0.438		2.3361	0.55835
4.1901	0.423		2.70945	0.51911
4.8131	0.402		2.7181	0.51829
5.5171	0.418		3.1501	0.48155
6.3121	0.365		3.46466	0.45948
7.2111	0.358		3.6381	0.44874
8.2271	0.343		4.1901	0.42017
9.3751	0.342		4.40679	0.41093
10.675	0.34		4.8131	0.39604
12.135	0.333		5.3508	0.38033
13.795	0.312		5.5171	0.37622
15.665	0.31		6.10412	0.36399
17.785	0.292		6.3121	0.36037
20.175	0.281		7.2111	0.34792
22.875	0.274		7.23694	0.34762
25.925	0.28		7.80146	0.34184
29.375	0.254		8.2271	0.3382
33.265	0.261		9.12308	0.33197
37.675	0.249		9.3751	0.33048
42.645	0.239		9.4988	0.32979
48.275	0.235		10.675	0.32406
54.625	0.224		11.0092	0.32265
61.805	0.234		11.1961	0.3219
69.915	0.211		12.135	0.31837
79.085	0.197		12.8935	0.31577
89.445	0.197		12.8954	0.31577
101.14	0.201		13.795	0.31288
114.34	0.188		14.5908	0.31046
129.34	0.184		14.7815	0.30989
146.24	0.174		15.665	0.30732
165.34	0.171		16.2882	0.30555
186.84	0.161		16.6676	0.30449
211.24	0.151		17.785	0.30143
238.84	0.142		17.9855	0.30089
269.94	0.141		18.5538	0.29938
305.04	0.119		19.6828	0.29642
344.84	0.136		20.175	0.29515
389.74	0.125		20.4399	0.29447
440.44	0.117		21.3802	0.2921
497.84	0.108		22.3261	0.28975
562.64	0.089		22.875	0.2884
635.84	0.0956		23.0775	0.28791
718.54	0.0937		24.2122	0.28519
812.04	0.0891		24.7748	0.28386
917.64	0.0856		25.925	0.28118
1037.56	0.0792		26.0983	0.28078
1171.56	0.0628		26.4722	0.27992
1324.56	0.0653		27.9845	0.27652
1496.56	0.0723		28.1695	0.27611
1691.56	0.0789		29.375	0.27347
			29.8668	0.27241
			29.8706	0.27241
			31.5642	0.26883
			31.7568	0.26843
			33.2615	0.26535
			33.265	0.26534
			33.6429	0.26458
			34.9589	0.26198
			35.529	0.26087
			36.6562	0.25871
			37.4152	0.25727
			37.675	0.25679
			38.3535	0.25553
			39.3013	0.2538
			40.0509	0.25245
			41.1875	0.25044
			41.7482	0.24946
			42.645	0.24792
			43.0736	0.24719
			43.4455	0.24656
			44.9597	0.24405
			45.1429	0.24375
			46.8402	0.24102
			46.8459	0.24101
			48.275	0.23878
			48.5376	0.23837
			48.732	0.23807
			50.6182	0.23523
			52.5043	0.23248
			54.3904	0.22982
			54.625	0.22949
			55.3269	0.22853
			56.2766	0.22724
			58.1627	0.22475
			60.0489	0.22234
			61.805	0.22017
			61.935	0.22001
			62.1163	0.21979
			63.8211	0.21775
			65.7073	0.21556
			67.5934	0.21344
			69.4796	0.21139
			71.3657	0.20941
			73.2518	0.20749
			75.138	0.20562
			77.0241	0.20382
			78.9103	0.20207
			79.085	0.20191
			79.0896	0.20191
			80.7964	0.20038
			82.6825	0.19873
			84.5687	0.19714
			86.4548	0.1956
			88.341	0.1941
			89.2737	0.19338
			89.445	0.19325
			90.2271	0.19265
			92.1132	0.19125
			93.9994	0.18988
			95.8855	0.18856
			97.7717	0.18727
			99.6578	0.18603
			101.14	0.18507
			101.155	0.18506
			101.544	0.18481
			103.43	0.18364
			105.316	0.1825
			107.202	0.18139
			109.088	0.18031
			110.975	0.17927
			112.861	0.17825
			114.747	0.17726
			116.633	0.1763
			118.519	0.17537
			120.405	0.17446
			122.291	0.17358
			124.178	0.17272
			126.064	0.17188
			127.95	0.17106
			129.836	0.17027
			131.722	0.1695
			133.608	0.16875
			135.494	0.16801
			137.381	0.1673
			139.267	0.1666
			141.153	0.16592
			143.039	0.16526
			144.925	0.16461
			146.811	0.16398
			148.697	0.16336
			150.584	0.16276
			152.47	0.16218
			154.356	0.1616
			156.242	0.16104
			158.128	0.16049
			160.014	0.15996
			161.9	0.15943
			163.787	0.15892
			165.673	0.15842
			167.559	0.15793
			169.445	0.15744
			171.331	0.15697
			173.217	0.15651
			175.103	0.15606
			176.99	0.15562
			178.876	0.15518
			180.762	0.15475
			182.648	0.15433
			184.534	0.15392
			186.42	0.15352
			188.306	0.15312
			190.193	0.15273
			192.079	0.15235
			193.965	0.15197
			195.851	0.15161
			197.737	0.15124
			199.623	0.15088
			201.509	0.15053
			203.395	0.15018
			205.282	0.14984
			207.168	0.14951
			209.054	0.14917
			210.94	0.14885
			212.826	0.14853
			214.712	0.14821
			216.598	0.1479
			218.485	0.14759
			220.371	0.14728
			222.257	0.14698
			224.143	0.14668
			226.029	0.14639
			227.915	0.1461
			229.801	0.14581
			231.688	0.14553
			233.574	0.14525
			235.46	0.14497
			237.346	0.1447
			239.232	0.14443
			241.118	0.14416
			243.004	0.14389
			244.891	0.14363
			246.777	0.14337
			248.663	0.14311
			250.549	0.14286
			252.435	0.1426
			254.321	0.14235
			256.207	0.1421
			258.094	0.14186
			259.98	0.14161
			261.866	0.14137
			263.752	0.14113
			265.638	0.14089
			267.524	0.14065
			269.41	0.14042
			271.297	0.14018
			273.183	0.13995
			275.069	0.13972
			276.955	0.13949
			278.841	0.13926
			280.727	0.13904
			282.613	0.13881
			284.5	0.13859
			286.386	0.13837
			288.272	0.13815
			290.158	0.13793
			292.044	0.13771
			293.93	0.13749
			295.816	0.13728
			297.703	0.13706
			299.589	0.13685
			301.475	0.13664
			303.361	0.13643
			305.247	0.13622
			307.133	0.13601
			309.019	0.1358
			310.905	0.13559
			312.792	0.13538
			314.678	0.13518
			316.564	0.13497
			318.45	0.13477
			320.336	0.13457
			322.222	0.13436
			324.108	0.13416
			325.995	0.13396
			327.881	0.13376
			329.767	0.13356
			331.653	0.13336
			333.539	0.13317
			335.425	0.13297
			337.311	0.13277
			339.198	0.13258
			341.084	0.13238
			342.97	0.13219
			344.856	0.13199
			346.742	0.1318
			348.628	0.1316
			350.514	0.13141
			352.401	0.13122
			354.287	0.13103
			356.173	0.13084
			358.059	0.13065
			359.945	0.13046
			361.831	0.13027
			363.717	0.13008
			365.604	0.12989
			367.49	0.12971
			369.376	0.12952
			371.262	0.12933
			373.148	0.12915
			375.034	0.12896
			376.92	0.12877
			378.807	0.12859
			380.693	0.1284
			382.579	0.12822
			384.465	0.12804
			386.351	0.12785
			388.237	0.12767
			390.123	0.12749
			392.01	0.12731
			393.896	0.12712
			395.782	0.12694
			397.668	0.12676
			399.554	0.12658
			401.44	0.1264
			403.326	0.12622
			405.212	0.12604
			407.099	0.12586
			408.985	0.12568
			410.871	0.12551
			412.757	0.12533
			414.643	0.12515
			416.529	0.12497
			418.415	0.1248
			420.302	0.12462
			422.188	0.12444
			424.074	0.12427
			425.96	0.12409
			427.846	0.12392
			429.732	0.12374
			431.618	0.12357
			433.505	0.12339
			435.391	0.12322
			437.277	0.12304
			439.163	0.12287
			441.049	0.1227
			442.935	0.12252
			444.821	0.12235
			446.708	0.12218
			448.594	0.12201
			450.48	0.12183
			452.366	0.12166
			454.252	0.12149
			456.138	0.12132
			458.024	0.12115
			459.911	0.12098
			461.797	0.12081
			463.683	0.12064
			465.569	0.12047
			467.455	0.1203
			469.341	0.12013
			471.227	0.11996
			473.114	0.11979
			475	0.11962
			476.886	0.11946
			478.772	0.11929
			480.658	0.11912
			482.544	0.11895
			484.43	0.11879
			486.317	0.11862
			488.203	0.11845
			490.089	0.11829
			491.975	0.11812
			493.861	0.11796
			495.747	0.11779
			497.633	0.11762
			499.519	0.11746
			501.406	0.11729
			503.292	0.11713
			505.178	0.11697
			507.064	0.1168
			508.95	0.11664
			510.836	0.11647
			512.722	0.11631
			514.609	0.11615
			516.495	0.11599
			518.381	0.11582
			520.267	0.11566
			522.153	0.1155
			524.039	0.11534
			525.925	0.11518
			527.812	0.11501
			529.698	0.11485
			531.584	0.11469
			533.47	0.11453
			535.356	0.11437
			537.242	0.11421
			539.128	0.11405
			541.015	0.11389
			542.901	0.11373
			544.787	0.11357
			546.673	0.11341
			548.559	0.11325
			550.445	0.1131
			552.331	0.11294
			554.218	0.11278
			556.104	0.11262
			557.99	0.11246
			559.876	0.11231
			561.762	0.11215
			563.648	0.11199
			565.534	0.11183
			567.421	0.11168
			569.307	0.11152
			571.193	0.11137
			573.079	0.11121
			574.965	0.11105
			576.851	0.1109
			578.737	0.11074
			580.624	0.11059
			582.51	0.11043
			584.396	0.11028
			586.282	0.11012
			588.168	0.10997
			590.054	0.10982
			591.94	0.10966
			593.826	0.10951
			595.713	0.10936
			597.599	0.1092
			599.485	0.10905
			601.371	0.1089
			603.257	0.10875
			605.143	0.10859
			607.029	0.10844
			608.916	0.10829
			610.802	0.10814
			612.688	0.10799
			614.574	0.10784
			616.46	0.10768
			618.346	0.10753
			620.232	0.10738
			622.119	0.10723
			624.005	0.10708
			625.891	0.10693
			627.777	0.10678
			629.663	0.10663
			631.549	0.10649
			633.435	0.10634
			635.322	0.10619
			637.208	0.10604
			639.094	0.10589
			640.98	0.10574
			642.866	0.10559
			644.752	0.10545
			646.638	0.1053
			648.525	0.10515
			650.411	0.10501
			652.297	0.10486
			654.183	0.10471
			656.069	0.10456
			657.955	0.10442
			659.841	0.10427
			661.728	0.10413
			663.614	0.10398
			665.5	0.10384
			667.386	0.10369
			669.272	0.10355
			671.158	0.1034
			673.044	0.10326
			674.931	0.10311
			676.817	0.10297
			678.703	0.10282
			680.589	0.10268
			682.475	0.10254
			684.361	0.10239
			686.247	0.10225
			688.134	0.10211
			690.02	0.10196
			691.906	0.10182
			693.792	0.10168
			695.678	0.10154
			697.564	0.10139
			699.45	0.10125
			701.336	0.10111
			703.223	0.10097
			705.109	0.10083
			706.995	0.10069
			708.881	0.10055
			710.767	0.1004
			712.653	0.10026
			714.539	0.10012
			716.426	0.09998
			718.312	0.09984
			720.198	0.0997
			722.084	0.09957
			723.97	0.09943
			725.856	0.09929
			727.742	0.09915
			729.629	0.09901
			731.515	0.09887
			733.401	0.09873
			735.287	0.09859
			737.173	0.09846
			739.059	0.09832
			740.945	0.09818
			742.832	0.09804
			744.718	0.09791
			746.604	0.09777
			748.49	0.09763
			750.376	0.0975
			752.262	0.09736
			754.148	0.09722
			756.035	0.09709
			757.921	0.09695
			759.807	0.09682
			761.693	0.09668
			763.579	0.09655
			765.465	0.09641
			767.351	0.09628
			769.238	0.09614
			771.124	0.09601
			773.01	0.09587
			774.896	0.09574
			776.782	0.0956
			778.668	0.09547
			780.554	0.09534
			782.441	0.0952
			784.327	0.09507
			786.213	0.09494
			788.099	0.0948
			789.985	0.09467
			791.871	0.09454
			793.757	0.09441
			795.643	0.09428
			797.53	0.09414
			799.416	0.09401
			801.302	0.09388
			803.188	0.09375
			805.074	0.09362
			806.96	0.09349
			808.846	0.09336
			810.733	0.09323
			812.619	0.0931
			814.505	0.09297
			816.391	0.09284
			818.277	0.09271
			820.163	0.09258
			822.049	0.09245
			823.936	0.09232
			825.822	0.09219
			827.708	0.09206
			829.594	0.09193
			831.48	0.0918
			833.366	0.09167
			835.252	0.09154
			837.139	0.09142
			839.025	0.09129
			840.911	0.09116
			842.797	0.09103
			844.683	0.09091
			846.569	0.09078
			848.455	0.09065
			850.342	0.09053
			852.228	0.0904
			854.114	0.09027
			856	0.09015
			857.886	0.09002
			859.772	0.08989
			861.658	0.08977
			863.545	0.08964
			865.431	0.08952
			867.317	0.08939
			869.203	0.08927
			871.089	0.08914
			872.975	0.08902
			874.861	0.08889
			876.747	0.08877
			878.634	0.08864
			880.52	0.08852
			882.406	0.0884
			884.292	0.08827
			886.178	0.08815
			888.064	0.08803
			889.95	0.0879
			891.837	0.08778
			893.723	0.08766
			895.609	0.08753
			897.495	0.08741
			899.381	0.08729
			901.267	0.08717
			903.153	0.08705
			905.04	0.08692
			906.926	0.0868
			908.812	0.08668
			910.698	0.08656
			912.584	0.08644
			914.47	0.08632
			916.356	0.0862
			918.243	0.08608
			920.129	0.08596
			922.015	0.08584
			923.901	0.08572
			925.787	0.0856
			927.673	0.08548
			929.559	0.08536
			931.446	0.08524
			933.332	0.08512
			935.218	0.085
			937.104	0.08488
			938.99	0.08476
			940.876	0.08464
			942.762	0.08452
			944.649	0.08441
			946.535	0.08429
			948.421	0.08417
			950.307	0.08405
			952.193	0.08394
			954.079	0.08382
			955.965	0.0837
			957.852	0.08358
			959.738	0.08347
			961.624	0.08335
			963.51	0.08323
			965.396	0.08312
			967.282	0.083
			969.168	0.08288
			971.054	0.08277
			972.941	0.08265
			974.827	0.08254
			976.713	0.08242
			978.599	0.08231
			980.485	0.08219
			982.371	0.08208
			984.257	0.08196
			986.144	0.08185
			988.03	0.08173
			989.916	0.08162
			991.802	0.0815
			993.688	0.08139
			995.574	0.08128
			997.46	0.08116
			999.347	0.08105
			1001.23	0.08094
			1003.12	0.08082
			1005.01	0.08071
			1006.89	0.0806
			1008.78	0.08048
			1010.66	0.08037
			1012.55	0.08026
			1014.44	0.08015
			1016.32	0.08003
			1018.21	0.07992
			1020.09	0.07981
			1021.98	0.0797
			1023.87	0.07959
			1025.75	0.07948
			1027.64	0.07936
			1029.52	0.07925
			1031.41	0.07914
			1033.3	0.07903
			1035.18	0.07892
			1037.07	0.07881
			1038.96	0.0787
			1040.84	0.07859
			1042.73	0.07848
			1044.61	0.07837
			1046.5	0.07826
			1048.39	0.07815
			1050.27	0.07804
			1052.16	0.07793
			1054.04	0.07782
			1055.93	0.07772
			1057.82	0.07761
			1059.7	0.0775
			1061.59	0.07739
			1063.48	0.07728
			1065.36	0.07717
			1067.25	0.07707
			1069.13	0.07696
			1071.02	0.07685
			1072.91	0.07674
			1074.79	0.07664
			1076.68	0.07653
			1078.56	0.07642
			1080.45	0.07631
			1082.34	0.07621
			1084.22	0.0761
			1086.11	0.07599
			1088	0.07589
			1089.88	0.07578
			1091.77	0.07568
			1093.65	0.07557
			1095.54	0.07546
			1097.43	0.07536
			1099.31	0.07525
			1101.2	0.07515
			1103.08	0.07504
			1104.97	0.07494
			1106.86	0.07483
			1108.74	0.07473
			1110.63	0.07462
			1112.52	0.07452
			1114.4	0.07442
			1116.29	0.07431
			1118.17	0.07421
			1120.06	0.0741
			1121.95	0.074
			1123.83	0.0739
			1125.72	0.07379
			1127.6	0.07369
			1129.49	0.07359
			1131.38	0.07348
			1133.26	0.07338
			1135.15	0.07328
			1137.03	0.07318
			1138.92	0.07307
			1140.81	0.07297
			1142.69	0.07287
			1144.58	0.07277
			1146.47	0.07267
			1148.35	0.07256
			1150.24	0.07246
			1152.12	0.07236
			1154.01	0.07226
			1155.9	0.07216
			1157.78	0.07206
			1159.67	0.07196
			1161.55	0.07186
			1163.44	0.07176
			1165.33	0.07166
			1167.21	0.07156
			1169.1	0.07146
			1170.99	0.07136
			1172.87	0.07126
			1174.76	0.07116
			1176.64	0.07106
			1178.53	0.07096
			1180.42	0.07086
			1182.3	0.07076
			1184.19	0.07066
			1186.07	0.07056
			1187.96	0.07046
			1189.85	0.07036
			1191.73	0.07027
			1193.62	0.07017
			1195.51	0.07007
			1197.39	0.06997
			1199.28	0.06987
			1201.16	0.06978
			1203.05	0.06968
			1204.94	0.06958
			1206.82	0.06948
			1208.71	0.06939
			1210.59	0.06929
			1212.48	0.06919
			1214.37	0.06909
			1216.25	0.069
			1218.14	0.0689
			1220.02	0.06881
			1221.91	0.06871
			1223.8	0.06861
			1225.68	0.06852
			1227.57	0.06842
			1229.46	0.06833
			1231.34	0.06823
			1233.23	0.06813
			1235.11	0.06804
			1237	0.06794
			1238.89	0.06785
			1240.77	0.06775
			1242.66	0.06766
			1244.54	0.06756
			1246.43	0.06747
			1248.32	0.06738
			1250.2	0.06728
			1252.09	0.06719
			1253.98	0.06709
			1255.86	0.067
			1257.75	0.06691
			1259.63	0.06681
			1261.52	0.06672
			1263.41	0.06663
			1265.29	0.06653
			1267.18	0.06644
			1269.06	0.06635
			1270.95	0.06625
			1272.84	0.06616
			1274.72	0.06607
			1276.61	0.06598
			1278.5	0.06588
			1280.38	0.06579
			1282.27	0.0657
			1284.15	0.06561
			1286.04	0.06552
			1287.93	0.06542
			1289.81	0.06533
			1291.7	0.06524
			1293.58	0.06515
			1295.47	0.06506
			1297.36	0.06497
			1299.24	0.06488
			1301.13	0.06479
			1303.02	0.0647
			1304.9	0.06461
			1306.79	0.06451
			1308.67	0.06442
			1310.56	0.06433
			1312.45	0.06424
			1314.33	0.06415
			1316.22	0.06406
			1318.1	0.06398
			1319.99	0.06389
			1321.88	0.0638
			1323.76	0.06371
			1325.65	0.06362
			1327.53	0.06353
			1329.42	0.06344
			1331.31	0.06335
			1333.19	0.06326
			1335.08	0.06317
			1336.97	0.06309
			1338.85	0.063
			1340.74	0.06291
			1342.62	0.06282
			1344.51	0.06273
			1346.4	0.06265
			1348.28	0.06256
			1350.17	0.06247
			1352.05	0.06238
			1353.94	0.0623
			1355.83	0.06221
			1357.71	0.06212
			1359.6	0.06204
			1361.49	0.06195
			1363.37	0.06186
			1365.26	0.06178
			1367.14	0.06169
			1369.03	0.0616
			1370.92	0.06152
			1372.8	0.06143
			1374.69	0.06134
			1376.57	0.06126
			1378.46	0.06117
			1380.35	0.06109
			1382.23	0.061
			1384.12	0.06092
			1386.01	0.06083
			1387.89	0.06075
			1389.78	0.06066
			1391.66	0.06058
			1393.55	0.06049
			1395.44	0.06041
			1397.32	0.06032
			1399.21	0.06024
			1401.09	0.06015
			1402.98	0.06007
			1404.87	0.05999
			1406.75	0.0599
			1408.64	0.05982
			1410.53	0.05973
			1412.41	0.05965
			1414.3	0.05957
			1416.18	0.05948
			1418.07	0.0594
			1419.96	0.05932
			1421.84	0.05923
			1423.73	0.05915
			1425.61	0.05907
			1427.5	0.05899
			1429.39	0.0589
			1431.27	0.05882
			1433.16	0.05874
			1435.04	0.05866
			1436.93	0.05858
			1438.82	0.05849
			1440.7	0.05841
			1442.59	0.05833
			1444.48	0.05825
			1446.36	0.05817
			1448.25	0.05809
			1450.13	0.058
			1452.02	0.05792
			1453.91	0.05784
			1455.79	0.05776
			1457.68	0.05768
			1459.56	0.0576
			1461.45	0.05752
			1463.34	0.05744
			1465.22	0.05736
			1467.11	0.05728
			1469	0.0572
			1470.88	0.05712
			1472.77	0.05704
			1474.65	0.05696
			1476.54	0.05688
			1478.43	0.0568
			1480.31	0.05672
			1482.2	0.05664
			1484.08	0.05656
			1485.97	0.05648
			1487.86	0.0564
			1489.74	0.05632
			1491.63	0.05625
			1493.52	0.05617
			1495.4	0.05609
			1497.29	0.05601
			1499.17	0.05593
			1501.06	0.05585
			1502.95	0.05577
			1504.83	0.0557
			1506.72	0.05562
			1508.6	0.05554
			1510.49	0.05546
			1512.38	0.05539
			1514.26	0.05531
			1516.15	0.05523
			1518.04	0.05515
			1519.92	0.05508
			1521.81	0.055
			1523.69	0.05492
			1525.58	0.05485
			1527.47	0.05477
			1529.35	0.05469
			1531.24	0.05462
			1533.12	0.05454
			1535.01	0.05446
			1536.9	0.05439
			1538.78	0.05431
			1540.67	0.05424
			1542.55	0.05416
			1544.44	0.05408
			1546.33	0.05401
			1548.21	0.05393
			1550.1	0.05386
			1551.99	0.05378
			1553.87	0.05371
			1555.76	0.05363
			1557.64	0.05356
			1559.53	0.05348
			1561.42	0.05341
			1563.3	0.05333
			1565.19	0.05326
			1567.07	0.05318
			1568.96	0.05311
			1570.85	0.05303
			1572.73	0.05296
			1574.62	0.05289
			1576.51	0.05281
			1578.39	0.05274
			1580.28	0.05266
			1582.16	0.05259
			1584.05	0.05252
			1585.94	0.05244
			1587.82	0.05237
			1589.71	0.0523
			1591.59	0.05222
			1593.48	0.05215
			1595.37	0.05208
			1597.25	0.052
			1599.14	0.05193
			1601.03	0.05186
			1602.91	0.05179
			1604.8	0.05171
			1606.68	0.05164
			1608.57	0.05157
			1610.46	0.0515
			1612.34	0.05143
			1614.23	0.05135
			1616.11	0.05128
			1618	0.05121
			1619.89	0.05114
			1621.77	0.05107
			1623.66	0.051
			1625.55	0.05092
			1627.43	0.05085
			1629.32	0.05078
			1631.2	0.05071
			1633.09	0.05064
			1634.98	0.05057
			1636.86	0.0505
			1638.75	0.05043
			1640.63	0.05036
			1642.52	0.05029
			1644.41	0.05022
			1646.29	0.05015
			1648.18	0.05008
			1650.06	0.05001
			1651.95	0.04994
			1653.84	0.04987
			1655.72	0.0498
			1657.61	0.04973
			1659.5	0.04966
			1661.38	0.04959
			1663.27	0.04952
			1665.15	0.04945
			1667.04	0.04938
			1668.93	0.04931
			1670.81	0.04924
			1672.7	0.04917
			1674.58	0.0491
			1676.47	0.04904
			1678.36	0.04897
			1680.24	0.0489
			1682.13	0.04883
			1684.02	0.04876
			1685.9	0.04869
			1687.79	0.04863
			1689.67	0.04856
			1691.56	0.04849

## Sheet: Suppl. Fig22b Ag-CdSe TA 
Wavelength (nm)	449.586	450.168	450.749	451.33	451.912	452.493	453.075	453.656	454.238	454.82	455.401	455.983	456.565	457.147	457.729	458.311	458.893	459.475	460.057	460.639	461.221	461.804	462.386	462.968	463.551	464.133	464.716	465.298	465.881	466.463	467.046	467.629	468.212	468.794	469.377	469.96	470.543	471.126	471.709	472.292	472.875	473.459	474.042	474.625	475.209	475.792	476.375	476.959	477.542
-6.26859	-0.000352	-6.9e-05	-0.000249	-8.1e-05	4.2e-05	3.3e-05	0.000174	0.000177	0.000244	-3.4e-05	-8.4e-05	0.000179	0.000198	0.000216	-8.5e-05	-0.000121	-0.000116	-9.3e-05	3.4e-05	-5.1e-05	0.000105	-6.9e-05	-2.3e-05	7.5e-05	0.000205	0.000113	-0.000137	8.8e-05	-9.6e-05	-1.6e-05	-8e-06	-2.7e-05	-2e-06	-4.6e-05	-1.7e-05	-3.6e-05	-0.000139	2.8e-05	-1.7e-05	-0.000146	-0.000121	-2.6e-05	-5e-06	-4.8e-05	-5.1e-05	-6.7e-05	-8.8e-05	-3.9e-05	-2.3e-05
-5.76728	7.6e-05	-0.000656	-3.2e-05	-1.1e-05	-0.000205	-0.000278	-0.000218	-0.000342	-0.00043	0.000166	0.000179	0.000224	-1.7e-05	8.8e-05	-0.000187	-1.2e-05	-0.000118	-0.000133	-6.9e-05	-0.000122	-3.4e-05	-9.4e-05	-5.8e-05	1e-06	3e-05	-0.000147	-0.000225	-8.7e-05	-0.000184	-0.000128	-3.7e-05	-0.000173	-0.0002	-0.000144	-0.000186	-0.000121	-0.000109	-5.3e-05	-0.000114	-0.000137	-0.000122	-0.000149	-9.6e-05	-2.2e-05	-5.7e-05	-5.6e-05	1.5e-05	-2e-05	-5.3e-05
-5.2668	-0.000442	9.9e-05	-0.000412	-0.000473	0.000444	-0.000246	-0.000703	-0.000429	-0.000429	0.000119	3e-05	5.6e-05	-0.000105	1.8e-05	-0.000136	-2.9e-05	3.3e-05	4.4e-05	-0.000124	-0.000107	-0.000212	-8.6e-05	-4.3e-05	-6.9e-05	-9.9e-05	-0.000264	-6.8e-05	-0.000243	-7.4e-05	-4e-05	-7.5e-05	-9.5e-05	-0.000111	-9.1e-05	-0.00016	-5.1e-05	7.4e-05	-6e-06	-1.5e-05	6.8e-05	-5.9e-05	-0.000142	-7.4e-05	4.4e-05	1.4e-05	-4.2e-05	6e-05	9.8e-05	4e-06
-4.76712	7.3e-05	0.000608	0.000257	0.00041	0.00026	0.000331	-0.000559	-0.000504	-0.000257	0.00019	6.4e-05	-0.000218	2e-06	0.00024	3.3e-05	2.9e-05	-1.6e-05	1.4e-05	6.8e-05	0.000145	4.6e-05	8.2e-05	0.000159	8e-05	-0.000153	-0.000206	7.9e-05	-1e-05	0.000117	-1.6e-05	-0.000116	2.5e-05	-3e-05	-1.2e-05	-5e-06	-4e-06	5.3e-05	-3.4e-05	1e-05	3.6e-05	-6.2e-05	-0.000143	-5.6e-05	-2.9e-05	-2.7e-05	4e-06	-4.9e-05	2.9e-05	3.4e-05
-4.26826	0.000221	0.00117	0.000606	-0.000324	5.9e-05	-0.000238	-9.9e-05	0.000182	0.000338	0.000276	0.000191	-0.000231	-3.1e-05	1.7e-05	-3.7e-05	0.000102	0.000108	-1e-06	0.00011	9e-05	0.000123	0.000113	0.000109	0.000132	-2.3e-05	-3.7e-05	2.6e-05	-1e-06	0.000218	8.7e-05	1.5e-05	8.5e-05	5e-06	1.6e-05	5.1e-05	-1.3e-05	0.000129	6.6e-05	-1e-06	-2.9e-05	8.3e-05	8.8e-05	4.2e-05	3.5e-05	5.7e-05	6.1e-05	2e-06	3.1e-05	-2.6e-05
-3.76696	0.000695	2e-05	0.000157	-0.00025	-3.6e-05	-5.1e-05	-0.000263	4.6e-05	0.00028	-0.00013	-3.7e-05	0.000131	-0.000328	-6.2e-05	0.000122	-0.000153	-9e-06	4.2e-05	0.000118	0.000177	8.1e-05	7.3e-05	-0.000113	7.5e-05	1.9e-05	0.000205	2.2e-05	-2.5e-05	9.8e-05	0.000146	9e-05	0.000112	1.9e-05	-6.4e-05	9e-06	-2.9e-05	9.6e-05	-6e-06	4.3e-05	-3.6e-05	0.000124	0.000149	3.8e-05	-5.4e-05	1.2e-05	-2.4e-05	4.9e-05	-5.7e-05	-0.00014
-3.26728	0.000187	-0.000258	-0.000402	0.00015	-6.4e-05	0.000206	1.3e-05	-0.00022	-8e-05	-0.000389	-0.000148	0.000101	-0.000286	-0.000235	8.7e-05	-8.1e-05	-0.000187	-0.000194	-0.00016	6.2e-05	7.7e-05	-1.6e-05	-5e-05	2.5e-05	-8.7e-05	0.00015	7.7e-05	9.2e-05	-5.4e-05	-0.00011	-2.6e-05	2e-05	2.7e-05	8e-06	-3.3e-05	6.6e-05	-3.1e-05	-9.9e-05	7.2e-05	0.000105	0.000106	4.5e-05	-5.6e-05	-8e-05	-3.5e-05	-1.2e-05	1.8e-05	-5.7e-05	9.7e-05
-2.7668	-0.000169	-0.000552	-0.000514	0.000104	-0.000136	-0.00018	0.000227	0.000188	1.3e-05	-0.000316	-0.000417	-9.8e-05	-0.000163	-0.000298	1e-05	2.5e-05	-0.000122	-0.000147	-0.000181	-0.000115	-0.000137	-8e-05	6.7e-05	-4.1e-05	-7.8e-05	-5e-05	0.00015	0.00012	3e-06	-2.5e-05	6.4e-05	3.2e-05	0.000137	0.000132	0.000114	4.6e-05	5.6e-05	0.000106	8.4e-05	8.1e-05	5.8e-05	3.7e-05	2.9e-05	1.7e-05	4.6e-05	5.4e-05	4e-06	5.7e-05	8.4e-05
-2.26712	-0.000452	-0.000131	0.000416	0.000426	-0.000147	0.000166	0.000762	0.000365	0.000297	8e-05	0.000101	-0.000225	0.000249	-3.3e-05	0.000127	4.2e-05	0.000115	0.000236	9.5e-05	-5.8e-05	-7.4e-05	0.000103	4.5e-05	-0.000156	0	3.7e-05	9.8e-05	6.8e-05	6e-06	5.5e-05	9.1e-05	-1.3e-05	6.8e-05	0.000124	0.000137	4.9e-05	-1.4e-05	1.7e-05	-3.4e-05	4.1e-05	5.2e-05	6.8e-05	0.000147	0.000101	5.2e-05	9.5e-05	8e-05	0.000103	8.9e-05
-2.21748	-0.000363	-0.000151	0.000402	0.000386	-0.000171	0.000184	0.000769	0.000397	0.000232	8.4e-05	0.000127	-0.000184	0.0003	-3.4e-05	0.000129	0.000104	0.000182	0.000261	0.000111	-3.6e-05	-6.1e-05	8.5e-05	5e-06	-0.000179	1.5e-05	6.4e-05	7.2e-05	5.9e-05	-7e-06	3.1e-05	7.4e-05	-3.2e-05	4.4e-05	0.00012	0.000123	5.8e-05	-3.7e-05	-1.6e-05	-5.3e-05	4.3e-05	5.6e-05	7.1e-05	0.000156	0.000108	4.7e-05	9.9e-05	9.1e-05	0.000104	9.5e-05
-2.16702	-0.000273	-0.000172	0.000388	0.000345	-0.000195	0.000203	0.000775	0.000429	0.000165	8.9e-05	0.000154	-0.000143	0.000352	-3.5e-05	0.00013	0.000168	0.00025	0.000287	0.000127	-1.4e-05	-4.7e-05	6.7e-05	-3.7e-05	-0.000202	3.1e-05	9.2e-05	4.6e-05	5e-05	-1.9e-05	6e-06	5.7e-05	-5.2e-05	2e-05	0.000115	0.000109	6.8e-05	-6.1e-05	-4.9e-05	-7.2e-05	4.5e-05	5.9e-05	7.3e-05	0.000165	0.000115	4.3e-05	0.000102	0.000101	0.000105	0.000102
-2.11901	-0.000187	-0.000191	0.000374	0.000307	-0.000218	0.000221	0.000781	0.000459	0.000102	9.3e-05	0.000179	-0.000104	0.000401	-3.6e-05	0.000132	0.000228	0.000315	0.000311	0.000143	8e-06	-3.3e-05	5e-05	-7.6e-05	-0.000225	4.6e-05	0.000118	2.1e-05	4.1e-05	-3.1e-05	-1.8e-05	4.1e-05	-7.1e-05	-2e-06	0.00011	9.6e-05	7.7e-05	-8.3e-05	-8.1e-05	-9e-05	4.7e-05	6.2e-05	7.6e-05	0.000174	0.000121	3.9e-05	0.000105	0.000109	0.000102	0.000102
-2.06693	-9.4e-05	-0.000212	0.00036	0.000265	-0.000244	0.000241	0.000788	0.000492	3.3e-05	9.8e-05	0.000207	-6.1e-05	0.000454	-3.7e-05	0.000134	0.000294	0.000386	0.000337	0.00016	3.1e-05	-1.9e-05	3.2e-05	-0.000119	-0.000249	6.3e-05	0.000146	-7e-06	3.2e-05	-4.4e-05	-4.4e-05	2.3e-05	-9.2e-05	-2.7e-05	0.000105	8.2e-05	8.5e-05	-0.0001	-0.000104	-9.6e-05	4.8e-05	5.8e-05	7.5e-05	0.000165	0.000114	4.5e-05	0.0001	9.7e-05	8.5e-05	8.9e-05
-2.0181	-7e-06	-0.000232	0.000346	0.000226	-0.000267	0.000259	0.000795	0.000523	-3.1e-05	0.000102	0.000233	-2.2e-05	0.000505	-3.8e-05	0.000135	0.000355	0.000452	0.000362	0.000176	5.2e-05	-6e-06	1.5e-05	-0.000159	-0.000271	7.8e-05	0.000173	-3e-05	2.6e-05	-4.7e-05	-5.3e-05	1.7e-05	-8.6e-05	-1.8e-05	9.9e-05	7.4e-05	7.1e-05	-8.4e-05	-9.4e-05	-8e-05	4.7e-05	4.8e-05	7.2e-05	0.000151	0.000105	5.2e-05	9.5e-05	8.6e-05	6.8e-05	7.7e-05
-1.96683	8.4e-05	-0.000253	0.000332	0.000184	-0.000292	0.000278	0.000801	0.000556	-9.9e-05	0.000106	0.00026	2e-05	0.000557	-3.9e-05	0.000137	0.00042	0.000521	0.000385	0.000187	6.6e-05	4e-06	1.7e-05	-0.000156	-0.000261	0.000107	0.00015	-3.5e-05	3.2e-05	-2.8e-05	-4.2e-05	1.9e-05	-6.7e-05	2e-06	9.4e-05	6.7e-05	5.6e-05	-6.8e-05	-8.4e-05	-6.4e-05	4.5e-05	3.9e-05	7e-05	0.000137	9.6e-05	6e-05	9e-05	7.4e-05	5.1e-05	6.5e-05
-1.918	0.000172	-0.000272	0.000319	0.000145	-0.000315	0.000296	0.000808	0.000587	-0.000163	0.000111	0.000274	4.5e-05	0.000568	-4.6e-05	0.000111	0.000427	0.00049	0.000362	0.000169	6.1e-05	6e-06	3.7e-05	-0.00013	-0.000241	0.000136	0.000127	-3.9e-05	3.8e-05	-1.1e-05	-3.1e-05	2e-05	-4.8e-05	2.1e-05	8.8e-05	6e-05	4.3e-05	-5.3e-05	-7.5e-05	-4.8e-05	4.4e-05	2.9e-05	6.7e-05	0.000123	8.7e-05	6.7e-05	8.6e-05	6.2e-05	3.5e-05	5.3e-05
-1.86836	0.00026	-0.000292	0.000305	0.000115	-0.000316	0.000314	0.000816	0.000585	-0.000203	5.4e-05	0.0002	2.5e-05	0.000518	-5.7e-05	7e-05	0.00042	0.00045	0.000337	0.000152	5.5e-05	8e-06	5.7e-05	-0.000103	-0.000221	0.000166	0.000104	-4.4e-05	4.4e-05	7e-06	-2e-05	2.2e-05	-2.9e-05	4.1e-05	8.3e-05	5.3e-05	2.9e-05	-3.8e-05	-6.5e-05	-3.1e-05	4.2e-05	2e-05	6.5e-05	0.000108	7.8e-05	7.4e-05	8.1e-05	5.1e-05	1.8e-05	4.1e-05
-1.8179	0.000319	-0.000228	0.000328	0.00016	-0.000254	0.000333	0.000826	0.00057	-0.000238	-6e-06	0.000124	5e-06	0.000467	-6.8e-05	2.8e-05	0.000413	0.00041	0.000313	0.000134	4.9e-05	1.1e-05	7.8e-05	-7.6e-05	-0.000201	0.000197	8.1e-05	-4.9e-05	5e-05	2.6e-05	-9e-06	2.4e-05	-1e-05	6e-05	7.7e-05	4.6e-05	1.5e-05	-2.2e-05	-5.5e-05	-1.5e-05	4.1e-05	1e-05	6.2e-05	9.4e-05	6.8e-05	8.1e-05	7.6e-05	3.9e-05	1e-06	2.8e-05
-1.76745	0.000362	-0.000145	0.000352	0.000206	-0.000192	0.000351	0.000836	0.000554	-0.000273	-6.5e-05	4.8e-05	-1.4e-05	0.000416	-8e-05	-1.4e-05	0.000406	0.000369	0.000288	0.000116	4.3e-05	1.3e-05	9.9e-05	-4.8e-05	-0.00018	0.000227	5.7e-05	-5.3e-05	5.6e-05	4.4e-05	1e-06	2.5e-05	9e-06	8e-05	7.1e-05	3.9e-05	0	-6e-06	-4.6e-05	2e-06	4e-05	0	6e-05	7.9e-05	5.9e-05	8.8e-05	7.1e-05	2.7e-05	-1.6e-05	1.6e-05
-1.71943	0.000403	-6.6e-05	0.000375	0.000249	-0.000133	0.000368	0.000846	0.000539	-0.000306	-0.000121	-2.4e-05	-3.3e-05	0.000368	-9.1e-05	-5.4e-05	0.0004	0.000331	0.000264	9.9e-05	3.7e-05	1.5e-05	0.000118	-2.2e-05	-0.000161	0.000256	3.5e-05	-5.8e-05	6.2e-05	6.1e-05	1.2e-05	2.7e-05	2.7e-05	9.9e-05	6.6e-05	3.2e-05	-1.3e-05	9e-06	-3.6e-05	1.7e-05	3.8e-05	-9e-06	5.7e-05	6.6e-05	5e-05	9.5e-05	6.6e-05	1.6e-05	-3.2e-05	4e-06
-1.66735	0.000448	2e-05	0.0004	0.000295	-6.8e-05	0.000387	0.000856	0.000523	-0.000343	-0.000183	-0.000102	-5.4e-05	0.000315	-0.000103	-9.7e-05	0.000393	0.000289	0.000239	8.1e-05	3.1e-05	1.8e-05	0.00014	6e-06	-0.000139	0.000287	1.1e-05	-6.3e-05	6.8e-05	8e-05	2.3e-05	2.9e-05	4.7e-05	0.000119	6e-05	2.4e-05	-2.8e-05	2.5e-05	-2.6e-05	3.4e-05	3.7e-05	-1.9e-05	5.5e-05	5.1e-05	4e-05	0.000102	6.1e-05	4e-06	-4.9e-05	-9e-06
-1.61771	0.000491	0.000101	0.000424	0.00034	-7e-06	0.000405	0.000866	0.000508	-0.000377	-0.000241	-0.000177	-7.3e-05	0.000265	-0.000114	-0.000138	0.000386	0.00025	0.000215	6.4e-05	2.5e-05	2e-05	0.00016	3.3e-05	-0.000119	0.000317	-1.2e-05	-6.7e-05	7.4e-05	9.8e-05	3.4e-05	3e-05	6.6e-05	0.000138	5.5e-05	1.7e-05	-4.2e-05	4.1e-05	-1.7e-05	5e-05	3.5e-05	-2.8e-05	5.2e-05	3.7e-05	3.1e-05	0.00011	5.3e-05	-1.5e-05	-7.3e-05	-1.9e-05
-1.56725	0.000534	0.000184	0.000448	0.000385	5.5e-05	0.000424	0.000876	0.000492	-0.000412	-0.0003	-0.000252	-9.3e-05	0.000214	-0.000126	-0.00018	0.000379	0.000209	0.00019	4.6e-05	1.9e-05	2.2e-05	0.00018	6e-05	-9.9e-05	0.000348	-3.5e-05	-7.2e-05	8e-05	0.000117	4.4e-05	3.2e-05	8.5e-05	0.000158	4.9e-05	1e-05	-8.2e-05	-1.8e-05	-1.5e-05	4.2e-05	4.5e-05	-6.9e-05	-4e-06	-3.3e-05	-6e-06	5.8e-05	-1.3e-05	-4.4e-05	-7.8e-05	-2.2e-05
-1.5168	0.000577	0.000267	0.000472	0.00043	0.000117	0.000442	0.000886	0.000476	-0.000447	-0.00036	-0.000328	-0.000113	0.000163	-0.000137	-0.000222	0.000372	0.000169	0.000165	2.8e-05	1.3e-05	2.5e-05	0.000201	8.7e-05	-7.8e-05	0.000378	-6.3e-05	-0.000122	4.1e-05	0.000115	-6.1e-05	-0.000126	0.000213	9.7e-05	-0.000192	-0.0002	-0.000333	-0.000261	4.6e-05	1.4e-05	9.3e-05	-8.1e-05	4e-06	5.8e-05	8.8e-05	9.1e-05	8.7e-05	6.9e-05	-1.5e-05	-2.6e-05
-1.46715	0.000619	0.000349	0.000496	0.000475	0.000179	0.00046	0.000896	0.000461	-0.000482	-0.000418	-0.000402	-0.000133	0.000113	-0.000148	-0.000263	0.000365	0.000129	0.000125	6.1e-05	0	9e-06	0.000123	-0.00016	-0.000278	-0.000126	-0.000389	-0.000369	-6.2e-05	2.4e-05	-6e-06	4.5e-05	0.000259	6.8e-05	-0.00016	-2.4e-05	-8.1e-05	-3e-05	0.000131	-5e-06	7.8e-05	-0.000102	-8.5e-05	9e-05	-5.9e-05	-1.4e-05	-2e-06	-2.4e-05	-7.6e-05	-1.3e-05
-1.41751	0.000662	0.000431	0.000519	0.000519	0.00024	0.000478	0.000906	0.000446	-0.000516	-0.000476	-0.000358	-6.8e-05	4.6e-05	-0.000354	-0.000316	-0.000332	-0.000298	-0.000164	0.000248	-2e-06	2.8e-05	0.000136	-9e-05	-6.1e-05	0.000196	5.5e-05	6e-05	3e-05	-4.3e-05	8.7e-05	3e-05	8e-06	-9.6e-05	-0.000343	-0.00027	-7.8e-05	-0.00012	-8.5e-05	-5.4e-05	6e-06	-9.9e-05	-4e-05	0.000145	-2.4e-05	5e-06	3.9e-05	-5.4e-05	7e-06	8e-06
-1.36706	0.000705	0.000514	0.000543	0.000485	0.000305	0.000374	0.00047	0.000402	-1e-06	0.000116	0.000322	0.000107	6.7e-05	-4.2e-05	1.7e-05	-0.00026	-1e-05	0.000381	6e-05	0.000102	7.7e-05	0.000105	0.000197	-1.3e-05	-2.4e-05	-9.5e-05	-9e-05	1.7e-05	3.4e-05	-3.3e-05	6e-05	0.00011	-5e-05	-0.000141	-0.000111	6e-06	-7.3e-05	-2.6e-05	-6e-05	-3.5e-05	-3.6e-05	-3.3e-05	7.6e-05	7.1e-05	4.9e-05	6.7e-05	7.8e-05	6.8e-05	-1e-06
-1.31742	0.000975	-0.00027	-0.000614	8.2e-05	0.000316	0.000113	3e-05	-1.7e-05	0.000252	-8e-06	0.00018	-5.6e-05	0.000128	0.000137	4.8e-05	-0.000142	-0.00031	-7.4e-05	-2.5e-05	7e-05	5.1e-05	6.5e-05	5e-06	8.8e-05	0.000218	-2.2e-05	4.4e-05	0.000106	0.000106	0.000192	0.000254	0.000149	4.2e-05	5.7e-05	0.000235	9.4e-05	6.4e-05	9.1e-05	1.6e-05	-5.2e-05	-8.4e-05	-7.2e-05	1e-05	7.8e-05	-8.1e-05	0.000133	0.00017	0.000109	4.8e-05
-1.26696	0.000966	0.000864	0.000859	9.8e-05	0.000183	-0.000217	-7.1e-05	-4.9e-05	-0.000133	0.000335	0.000276	7.5e-05	0.000305	0.000111	0.000201	3e-05	0.000395	-1.5e-05	-5.4e-05	-0.0002	-3.3e-05	6.2e-05	2.6e-05	0.000259	0.000307	0.0001	-0.000116	3.4e-05	0.000131	0.000206	8.4e-05	0.0001	-3.8e-05	-0.000276	-0.000217	-4.9e-05	-0.000176	4e-06	4.6e-05	3e-05	6.6e-05	4.6e-05	3.5e-05	0.000107	-5.3e-05	-0.000169	-2.4e-05	-2.6e-05	-2e-05
-1.21813	0.000324	0.000145	-0.000417	-7.5e-05	0.000141	-0.000199	0.000225	-3.4e-05	-4.8e-05	-0.000251	0.000122	0.000578	0.000401	-3.7e-05	8.7e-05	0.000145	-0.000144	0	-0.000129	-6.9e-05	-6.2e-05	2.9e-05	7.6e-05	8.3e-05	5.7e-05	-1.9e-05	-2e-06	-0.000202	-0.000208	-1e-06	-0.000105	0.000149	0.000129	0.000108	2.9e-05	7.4e-05	-0.000135	5.3e-05	-2.3e-05	9.9e-05	4.3e-05	-4e-05	-4.1e-05	-0.000129	-0.000227	-9.6e-05	-8.1e-05	-2.4e-05	-1e-05
-1.16686	0.000515	0.000591	0.00093	0.000465	8e-06	-6.4e-05	0.00018	0.000124	-7.1e-05	0.000135	-0.00018	0.000105	0.000293	-0.000229	9.5e-05	0.00017	0.000184	-0.000414	-0.000359	-0.0001	5e-05	5.9e-05	3.7e-05	-1.5e-05	0.000141	5.7e-05	-0.000132	4.2e-05	-5.6e-05	6e-06	-9.1e-05	0.000203	0.000118	7.2e-05	-3.7e-05	-0.000129	-0.000194	-2.7e-05	5.6e-05	0.000135	1.7e-05	1.8e-05	0.000133	5.2e-05	4.1e-05	6.2e-05	2.2e-05	0.000107	2.9e-05
-1.11803	0.000845	-0.000266	-0.000257	-0.000523	-0.00055	-0.000214	-1.1e-05	0.000175	-0.000234	-0.000132	-0.000128	-8.8e-05	0.000354	-3.2e-05	-7.3e-05	-0.00017	3.3e-05	2e-06	0.000153	-4.5e-05	-1e-05	8.1e-05	9e-05	-0.000123	-1.5e-05	-6.1e-05	-0.000259	-3.5e-05	1.9e-05	1.7e-05	5.8e-05	0.000234	0.00017	0.000219	6.4e-05	-0.00016	2.6e-05	0.000112	8.1e-05	7.3e-05	8.1e-05	1.8e-05	1.7e-05	-3e-06	-0.000109	-0.000243	7e-06	3.4e-05	3.3e-05
-1.06676	0.000698	-0.000442	0.000154	-0.000176	-0.000389	-0.000184	-0.000286	-0.000177	-0.000105	0.00019	-0.000117	-0.000255	5.3e-05	1.9e-05	-8.5e-05	-5e-06	0.000355	9.8e-05	2.4e-05	-0.000122	-6.6e-05	1.9e-05	8.2e-05	8.7e-05	0.000216	0.000288	1.4e-05	-2.4e-05	3.8e-05	6.3e-05	5.8e-05	0.000107	-8.5e-05	-0.000171	-9.7e-05	-0.000203	-6.1e-05	3.8e-05	-2.2e-05	1.1e-05	2.9e-05	4.7e-05	5e-06	-0.000178	-0.00015	-0.000112	-7e-06	7.1e-05	3.2e-05
-1.01794	0.000961	-0.000151	-0.00111	0.000148	-0.000501	-0.000418	-0.000251	4.9e-05	-0.000441	-0.00025	0.000108	0.00032	0.000264	0.000189	9.5e-05	0.000413	0.00019	-6.7e-05	9.2e-05	0.000148	0.000119	6e-05	1.1e-05	-4.2e-05	0.000163	1.7e-05	5.8e-05	-0.000127	1.5e-05	5e-06	6e-06	-4e-06	-0.000281	-0.000179	-0.000225	-0.000253	-0.000146	-7.4e-05	-1.4e-05	3.3e-05	5e-06	6.7e-05	2.6e-05	1.9e-05	4.7e-05	-6.4e-05	2.8e-05	5e-05	-1.9e-05
-0.96748	0.00027	-0.000134	-0.000132	8.8e-05	-0.000685	-0.000392	7.2e-05	8e-05	0.000438	0.000158	-7.2e-05	0.000151	0.000132	0.000138	2.6e-05	-4.3e-05	-0.000239	-7.1e-05	-0.000132	-5.5e-05	0.000206	0.000259	-1.8e-05	0.000191	0.000259	6.1e-05	-0.000192	-0.000198	3.8e-05	-1.8e-05	-3e-06	2.2e-05	0.000101	7.3e-05	-0.000195	5.5e-05	-0.000148	-4e-05	-5e-05	-5e-06	5.8e-05	0.000119	0.000101	-6.5e-05	-0.000141	-5e-05	-0.000112	-0.000125	3.1e-05
-0.91784	8.9e-05	3.1e-05	8.3e-05	0.000278	-1.5e-05	-0.000175	0.000272	-0.000113	0.00019	-0.000409	-0.000334	-2.2e-05	-0.000176	5.8e-05	4.2e-05	-0.000269	-0.0001	-0.000243	0	-0.000109	0.000113	0.000264	-0.000115	-0.000229	-3e-06	6e-06	0.000129	-7.8e-05	-3e-05	8e-06	-8.5e-05	0.000158	0.000229	-1.1e-05	2.8e-05	-4.4e-05	-7.9e-05	-6e-05	-5.3e-05	-2.4e-05	-7.5e-05	-0.000103	-4.3e-05	-6.4e-05	-9.3e-05	-0.000117	1e-06	-8.9e-05	-7e-05
-0.86738	-0.000638	-0.000891	0.000122	1.2e-05	0.00043	-0.00028	0.000481	0.000381	-0.000226	-0.000205	2.3e-05	3e-05	-0.000132	-0.000225	-2.1e-05	-6.1e-05	0.000528	-9.7e-05	-0.000157	-0.000162	4.3e-05	6e-05	-0.000215	-0.000103	-0.000145	-0.000193	-4.4e-05	-1.5e-05	-3.6e-05	-2.1e-05	-6.1e-05	7.8e-05	2e-05	-0.000167	-0.000244	-7.5e-05	-0.000144	-0.000112	-5.5e-05	-4.9e-05	-0.000154	-7.8e-05	-3.2e-05	4.9e-05	4.7e-05	2.8e-05	5.9e-05	2.1e-05	4.6e-05
-0.81774	0.000143	-0.000359	-0.000573	0.000543	5.9e-05	-0.000305	0.000183	1.6e-05	-0.000354	-0.00025	-0.000577	4.8e-05	1.5e-05	-0.000303	-0.00032	-0.000264	0.000141	-0.000416	-0.000344	-8.4e-05	9.2e-05	5.1e-05	-0.000104	-2.6e-05	0.0001	-0.000349	-0.000106	-4.2e-05	-3.5e-05	-9.1e-05	1.2e-05	4.2e-05	1.3e-05	3.6e-05	4.2e-05	-5e-06	-6.9e-05	-5.5e-05	1.7e-05	3.4e-05	-9.4e-05	2.1e-05	6.6e-05	4.5e-05	0.000105	7e-05	1.8e-05	-4.3e-05	3.1e-05
-0.76728	0.00022	-0.000573	-0.00034	-0.000398	-0.000515	-0.000326	0.000177	-0.000231	-0.000489	-0.000342	-3.3e-05	0.000239	0.000274	-1.4e-05	0.000135	0.000263	7.3e-05	-0.000109	-5.9e-05	4e-05	0.000214	0.000171	-0.000205	-5.7e-05	0.000124	0.000112	1e-05	9.4e-05	2e-05	-0.0001	1.9e-05	8e-05	2.7e-05	0.00016	-3.5e-05	4e-05	-0.000121	-1.1e-05	-6.4e-05	0.000109	-7.8e-05	5.4e-05	0.000122	2.1e-05	-7.7e-05	-0.000134	-1.7e-05	3.5e-05	9.9e-05
-0.71764	-0.000149	-1.7e-05	0.000435	-0.000801	-0.000446	-0.000171	0.000286	0.000251	-0.000133	-0.000132	0.000145	0.000214	0.00016	-2.8e-05	0.000296	0.000435	0.000417	0.000343	0.000136	5.8e-05	0.000141	0.000129	2.1e-05	8.8e-05	0.000127	6e-06	-0.000109	-4.6e-05	-5.6e-05	-0.00017	-7.1e-05	9.4e-05	6.7e-05	8e-06	6e-05	1.2e-05	1e-06	-2.1e-05	-3.2e-05	0.000131	0.000109	6e-05	0.000152	8.9e-05	0.000114	0.000171	0.000204	0.000196	0.000171
-0.66719	4.1e-05	-0.000585	0.000333	0.000169	-0.0001	0.000139	0.000389	0.000552	0.000279	0.000625	0.000183	0.00052	0.000113	-0.000122	0.000465	0.000214	-5e-05	-0.000298	-6.3e-05	-6e-05	-1.6e-05	-4.3e-05	-2.3e-05	-3.2e-05	6.7e-05	0.000172	-1.9e-05	0.000111	0.0001	7e-05	8.5e-05	0.000335	0.000348	0.000334	0.00025	0.000248	0.000302	0.000223	9e-05	0.000114	0.000135	0.000161	0.000179	7.8e-05	-3.2e-05	3.5e-05	2.2e-05	3.9e-05	7.9e-05
-0.61673	-0.000134	-0.000423	-0.000252	-0.000462	-7.4e-05	0.000352	0.000218	8.6e-05	0.000346	0.000152	7.7e-05	0.00045	0.000161	-0.000138	0.000306	-4.7e-05	-0.000179	-0.000347	5.8e-05	2.6e-05	-3e-05	5.2e-05	0.000108	0.000132	0.000257	0.000311	0.000372	0.000383	0.000308	0.000284	9.2e-05	0.00025	0.000203	6.1e-05	2.3e-05	-2.1e-05	5e-05	9e-05	6.4e-05	7.1e-05	1.1e-05	8e-05	5.5e-05	-5e-05	-5.1e-05	-3.3e-05	5e-05	-1.2e-05	-1.3e-05
-0.56709	0.000112	0.000188	0.000228	0.000259	0.000277	-2.7e-05	-2e-06	0.000174	-0.000245	-0.000334	-5.5e-05	0.000144	9.9e-05	-2e-05	9.5e-05	-0.000194	0.00023	9.6e-05	0.000102	-0.000132	6.3e-05	6.4e-05	-0.000159	-6e-06	7e-05	8e-06	-4.1e-05	1.4e-05	-6.5e-05	6.9e-05	-5e-05	0.000166	0.00012	-4.1e-05	-8e-05	-5.3e-05	-3e-05	-2e-06	-2e-05	0.000106	-2e-05	2.3e-05	4e-05	2.2e-05	-2.1e-05	9e-06	-9e-06	-1.1e-05	-1.3e-05
-0.51745	-0.000431	0.00039	0.000218	0.000157	-0.000146	-0.000252	1.1e-05	-8.3e-05	-0.000203	-0.00028	0.000231	0.000139	0.000303	2.4e-05	-3.6e-05	7.7e-05	-0.000113	-0.000431	-1e-06	-0.000458	-0.000243	-0.000149	-0.000128	0.00015	0.00016	4.1e-05	-2.9e-05	0.000134	-7.3e-05	-1.7e-05	7.1e-05	7.5e-05	0.000173	1.2e-05	-0.00022	-6.8e-05	-7.6e-05	-8.2e-05	-0.000114	5e-06	-7.6e-05	-9.3e-05	-8.5e-05	2.1e-05	-4e-05	-5e-05	-9.4e-05	-5.7e-05	-1.6e-05
-0.46699	0.000161	-0.000194	-7e-06	6.9e-05	-0.000416	0.000252	0.000349	7.7e-05	0.000258	0.000139	0.000255	0.000323	0.000358	-5.5e-05	-1.3e-05	5.5e-05	0.00016	-2.3e-05	-3.6e-05	-0.000133	-0.000243	-0.000137	-5.5e-05	-9e-05	-0.000199	-0.000222	-0.000184	0.000121	-8.2e-05	-7.5e-05	1.1e-05	-3.5e-05	7.9e-05	-0.000207	4.4e-05	-2.6e-05	-4e-06	-4.4e-05	-6.8e-05	-3.7e-05	5e-06	7.3e-05	6.5e-05	-0.000102	-8.3e-05	-0.000105	1.7e-05	-9.6e-05	-1.3e-05
-0.41898	0.000456	3.8e-05	0.000924	8.1e-05	-0.000163	0.000356	0.000132	0.000461	-5e-06	-0.000118	-7.3e-05	0.00046	0.000219	-0.000333	7.2e-05	0.000287	1e-05	4e-06	-5.1e-05	-0.000171	-9.6e-05	-0.000201	-4.5e-05	-0.000163	-0.000218	-0.000307	-0.000196	-4.4e-05	-3.6e-05	-1e-05	-4.2e-05	0.000111	5e-05	8e-06	-0.000103	-0.000141	-4e-05	-5e-05	-6e-06	4.1e-05	5.4e-05	2.2e-05	-5.2e-05	-2.8e-05	-3.6e-05	5e-06	-3.7e-05	-8.2e-05	2e-06
-0.36689	-0.000176	-0.000341	-0.000259	0.00052	-0.000351	0.000195	-9.3e-05	0.00045	0.000237	-3.3e-05	-0.000214	0.000344	7.1e-05	-0.000353	-4.1e-05	-8.8e-05	0.00022	0.000255	3.5e-05	-0.000149	4.5e-05	5.9e-05	0.000267	4.7e-05	-9.2e-05	-8.3e-05	0.00012	4.9e-05	-1.7e-05	4e-06	-0.000116	-0.000114	-0.000151	-5.2e-05	-0.00013	-0.000142	-8.9e-05	-6.2e-05	-4.7e-05	5.4e-05	4.1e-05	5.5e-05	7.1e-05	1.8e-05	0.000136	0.000123	6.3e-05	9.6e-05	5.4e-05
-0.31807	-0.000599	-0.000499	9.3e-05	0.000101	7.3e-05	1.7e-05	-0.000526	0.000362	0.000231	0.000382	-0.000319	-4.9e-05	0.000216	0.000207	0.000113	2.8e-05	0.000291	-2.3e-05	0.0005	0.000106	0.00019	0.000346	0.000211	2.2e-05	0.000139	-0.000172	-8.7e-05	-7.9e-05	-7e-06	-0.000133	-0.000115	-0.000108	-3e-05	6.2e-05	-0.000108	-0.000113	-3.7e-05	-4.8e-05	4e-06	3e-06	9.6e-05	0.000105	0.000153	-2.4e-05	3.8e-05	-1.7e-05	6.9e-05	7.8e-05	5.4e-05
-0.2668	-0.000435	-0.000535	-0.00066	-0.000449	-0.000468	-0.00015	-0.000245	0.000533	0.000184	0.000168	3.5e-05	-5e-06	0.00054	0.000432	0.000276	-0.000129	-0.000214	-0.000151	0.000137	1.2e-05	0.000136	0.000326	-0.000113	-0.000233	1.7e-05	-0.000234	-7.7e-05	-2.2e-05	-1.1e-05	-1.2e-05	-5.2e-05	2.8e-05	0.000103	-5.5e-05	-9.8e-05	-1.6e-05	8.9e-05	-2.6e-05	-6.8e-05	-6.6e-05	1.2e-05	-2e-06	-6.7e-05	-4.3e-05	-9.5e-05	-0.000144	-7e-06	-4.5e-05	-2e-06
-0.21797	-0.000135	0.000224	0.000315	-0.000415	-0.000111	0.000322	0.000158	6.9e-05	-7e-05	-0.000396	-0.000271	0.000642	0.000456	6.6e-05	0.00022	-7.6e-05	0.000227	0.000101	-1.7e-05	-8.3e-05	0.000195	0.000203	-0.000231	-0.000227	0	2.6e-05	6.1e-05	-9.2e-05	-3.9e-05	-1.4e-05	-9.8e-05	-0.000127	-0.000148	-0.000224	-0.00034	-0.00016	-0.00014	-0.00014	-0.000157	-3.1e-05	-0.000117	-7.8e-05	-3.2e-05	-5.7e-05	-0.000163	-7.8e-05	0.000101	6.1e-05	2.7e-05
-0.16833	0.000808	-0.000577	-0.000203	0.000236	-4.7e-05	-0.000285	-0.00014	8.2e-05	0.000369	6.8e-05	-7.9e-05	0.000717	0.000267	-0.000175	9.8e-05	-6e-06	-0.000227	-0.000235	-0.000216	-0.000319	4e-05	-6.7e-05	-5.2e-05	5.6e-05	-3.8e-05	-0.000234	-0.000278	-0.000346	-0.000188	-0.000116	-0.000164	-3.8e-05	-0.000175	-0.000209	-0.00019	-0.00015	-6.8e-05	1e-05	-9.6e-05	4e-05	-8.9e-05	-7.6e-05	2.2e-05	1.4e-05	2.2e-05	-0.000102	2.1e-05	3.4e-05	3.9e-05
-0.11787	0.000835	3.5e-05	0.000115	0.000283	-0.000332	-0.000231	0.0001	0	-0.000444	-0.000184	7e-06	0.000149	-3.5e-05	-0.000301	6e-05	-4e-05	-0.000292	-0.000542	-0.00036	-0.000324	2.1e-05	2.6e-05	-0.00015	-0.000373	-0.000319	-8.9e-05	-2e-05	-9.9e-05	-5.6e-05	1.3e-05	5.6e-05	0.000124	-6.5e-05	0.000189	8.8e-05	1.7e-05	0.000159	8.8e-05	-7e-05	5e-06	-8e-05	-9.7e-05	6e-06	-2.9e-05	-8.3e-05	-2.6e-05	-2e-06	-3.5e-05	-1.7e-05
-0.06742	-0.000198	4.4e-05	4e-05	0.000302	-8.3e-05	-2.3e-05	0.00038	-1.3e-05	-0.000501	-0.000279	-0.000241	-0.000535	-9.5e-05	1e-06	0.000125	-0.000193	-0.000183	-9.7e-05	9.9e-05	1.9e-05	0.000214	0.000334	0	4.8e-05	0.000343	6.7e-05	8.8e-05	-6e-06	0	9.5e-05	0.000114	0.000125	4.8e-05	-7.3e-05	-0.000118	-0.000116	-0.000194	-3e-05	2.5e-05	0.000113	0.000146	9.8e-05	0.000101	6.8e-05	0.000116	0.000127	0.000255	0.000223	0.000101
-0.01777	-5.3e-05	6.1e-05	-0.000176	5.5e-05	-8.3e-05	0.000116	0.000516	0.000348	-0.000413	-0.000279	6.9e-05	2e-06	0.000379	0.000435	0.000227	-7.7e-05	-9.4e-05	0.000503	0.000215	8.6e-05	0.000306	0.000238	1.5e-05	4.2e-05	0.000182	0.000269	6.6e-05	0.000107	0.000141	9.5e-05	0.000258	0.000399	0.000297	0.000242	0.000252	0.000279	0.000282	0.00032	0.000372	0.000281	0.000332	0.000344	0.000317	0.000365	0.000353	0.000394	0.000297	0.000301	0.000268
0.03268	0.000338	5.7e-05	0.000979	-0.00016	6.4e-05	0.000812	0.000524	0.000512	0.000274	0.000583	0.000438	0.000407	0.00058	0.000382	0.000389	0.000178	4.1e-05	-0.00011	-6.7e-05	0.000149	0.000174	6.9e-05	0.000136	0.000219	0.00055	0.000392	0.000275	0.00025	0.000133	0.000277	0.000468	0.000516	0.00054	0.000443	0.000475	0.000438	0.000229	0.000139	0.000341	9.9e-05	0.000112	0.000145	0.000104	0.000105	0.000135	0.000123	0.000196	1.6e-05	0.00011
0.08233	0.000177	0.00017	2e-05	0.000367	0.000304	0.00034	0.000455	0.000483	0.000223	0.000242	0.000338	0.000639	0.000348	0.000146	0.00029	-0.000137	-8.7e-05	-4e-06	0.000185	8.6e-05	0.000226	0.000272	0.000292	0.00012	1.3e-05	0.000425	0.000232	0.000148	2.4e-05	2.4e-05	0.000134	8.2e-05	4.7e-05	-0.00022	-0.00052	-0.00033	-0.000227	-0.00015	-0.000124	-0.000327	-0.000364	-0.000328	-0.000316	-0.000377	-0.00045	-0.000287	-0.000384	-0.000479	-0.000426
0.13278	0.000475	0.000297	0.00023	0.000733	0.00026	-6.6e-05	6.3e-05	0.000361	-1.3e-05	-0.000101	-0.000197	-1.2e-05	-6.5e-05	1.8e-05	-0.000154	-0.000309	1.5e-05	-0.000359	-0.000237	-0.000188	-0.000101	7.8e-05	1e-06	-0.000201	-0.00033	-0.000512	-0.000594	-0.000375	-0.000465	-0.000608	-0.00044	-0.000495	-0.000499	-0.000699	-0.000824	-0.000818	-0.000918	-0.000814	-0.000813	-0.000889	-0.000897	-0.000876	-0.000944	-0.000953	-0.000972	-0.00106	-0.00109	-0.00119	-0.00122
0.1808	3.2e-05	0.000109	0.000274	0.000381	-0.000128	-0.000587	-0.000179	-3.1e-05	-0.000771	-0.000349	-0.000173	-0.000246	-0.000271	-0.000268	-0.000515	-0.000564	-0.000688	-0.000724	-0.000479	-0.000498	-0.000707	-0.000539	-0.000808	-0.000895	-0.000662	-0.00102	-0.000859	-0.000888	-0.00107	-0.00112	-0.000923	-0.000973	-0.00102	-0.00116	-0.00107	-0.00131	-0.00143	-0.00143	-0.00157	-0.00167	-0.00168	-0.00159	-0.00174	-0.00193	-0.00198	-0.0021	-0.00216	-0.00213	-0.00216
0.23288	-0.000199	-0.000375	-0.000302	-0.000337	-0.000959	-0.000924	-0.000407	-0.000375	-0.000917	-0.000977	-0.000687	-0.000251	-0.000603	-0.000656	-0.00107	-0.00104	-0.00103	-0.00131	-0.00138	-0.00134	-0.00123	-0.001	-0.00128	-0.00134	-0.00116	-0.00126	-0.00118	-0.00128	-0.00146	-0.00165	-0.00168	-0.0016	-0.00186	-0.00209	-0.00221	-0.00227	-0.00247	-0.00229	-0.00234	-0.00243	-0.00262	-0.00251	-0.00257	-0.00286	-0.00292	-0.00292	-0.00295	-0.00297	-0.00299
0.28252	-0.000607	-0.000702	-0.00069	-0.000806	-0.000998	-0.000791	-0.000749	-0.0007	-0.00104	-0.00126	-0.000336	-0.00053	-0.000986	-0.00099	-0.00117	-0.0014	-0.0013	-0.0013	-0.0016	-0.00164	-0.00172	-0.00157	-0.0019	-0.00203	-0.00198	-0.00213	-0.00207	-0.00209	-0.0023	-0.00231	-0.00249	-0.00232	-0.00256	-0.00274	-0.00273	-0.00273	-0.00289	-0.00298	-0.00281	-0.00293	-0.00315	-0.00303	-0.00314	-0.00332	-0.00335	-0.00341	-0.00342	-0.00349	-0.00363
0.33135	-0.00113	-0.00129	-0.000433	-0.0015	-0.00136	-0.000988	-0.000957	-0.000858	-0.00137	-0.00142	-0.000998	-0.00134	-0.00123	-0.00155	-0.00161	-0.00178	-0.00199	-0.00189	-0.00222	-0.00215	-0.0021	-0.00185	-0.00215	-0.00211	-0.0022	-0.00219	-0.00262	-0.00258	-0.00284	-0.00271	-0.00289	-0.00285	-0.00287	-0.00313	-0.00308	-0.00334	-0.00333	-0.00351	-0.00332	-0.0035	-0.00365	-0.00362	-0.00373	-0.00389	-0.0039	-0.00399	-0.00397	-0.00409	-0.0041
0.38099	-0.000345	-0.000546	-0.000489	-0.000692	-0.00119	-0.00127	-0.00136	-0.00125	-0.00181	-0.00189	-0.0017	-0.00187	-0.00176	-0.00176	-0.00184	-0.00205	-0.00194	-0.00201	-0.00203	-0.00228	-0.00232	-0.00231	-0.00253	-0.00263	-0.00271	-0.00287	-0.00308	-0.00318	-0.00336	-0.00325	-0.0033	-0.00336	-0.00342	-0.00369	-0.00416	-0.00415	-0.00401	-0.00397	-0.00394	-0.00394	-0.00406	-0.00397	-0.00409	-0.00424	-0.00425	-0.00437	-0.00424	-0.00429	-0.00438
0.43307	-0.000782	-0.00184	-0.00211	-0.00198	-0.00156	-0.0017	-0.00119	-0.00122	-0.00194	-0.00162	-0.00159	-0.00227	-0.00228	-0.0025	-0.00248	-0.00283	-0.00311	-0.00339	-0.00317	-0.0032	-0.00323	-0.00291	-0.00297	-0.00313	-0.00327	-0.00331	-0.00331	-0.00341	-0.00367	-0.00348	-0.00358	-0.00358	-0.00363	-0.00378	-0.00386	-0.00374	-0.00384	-0.00389	-0.00393	-0.00393	-0.00394	-0.00388	-0.00384	-0.00391	-0.00401	-0.00409	-0.00392	-0.00411	-0.00416
0.4819	-0.0014	-0.00152	-0.00161	-0.0016	-0.00213	-0.00244	-0.00207	-0.00276	-0.00307	-0.00311	-0.00279	-0.00283	-0.00287	-0.00287	-0.00287	-0.00328	-0.00321	-0.00323	-0.00296	-0.00317	-0.00319	-0.00297	-0.00329	-0.00322	-0.00306	-0.00299	-0.00346	-0.00326	-0.00342	-0.00345	-0.00352	-0.00363	-0.00344	-0.0035	-0.00366	-0.00354	-0.00362	-0.00358	-0.00358	-0.00365	-0.00373	-0.00365	-0.00368	-0.00374	-0.00377	-0.00382	-0.00389	-0.00402	-0.0041
0.53317	-0.00254	-0.00264	-0.00387	-0.00307	-0.00305	-0.00278	-0.00287	-0.00302	-0.00317	-0.00306	-0.00248	-0.00273	-0.00249	-0.00259	-0.00281	-0.00311	-0.00286	-0.00272	-0.00288	-0.00289	-0.00272	-0.00269	-0.00292	-0.00297	-0.00318	-0.00297	-0.00305	-0.00293	-0.00308	-0.00328	-0.00326	-0.00323	-0.00333	-0.00347	-0.00343	-0.00338	-0.00347	-0.00355	-0.00349	-0.00353	-0.00364	-0.00357	-0.00353	-0.0038	-0.00382	-0.0037	-0.00372	-0.00384	-0.00389
0.57956	-0.00234	-0.00264	-0.00264	-0.00221	-0.00231	-0.00215	-0.0023	-0.00235	-0.00255	-0.0029	-0.00219	-0.00221	-0.00239	-0.00277	-0.00267	-0.00266	-0.00258	-0.00293	-0.00291	-0.00269	-0.00252	-0.00253	-0.00283	-0.00297	-0.00286	-0.00275	-0.00284	-0.00294	-0.00293	-0.00294	-0.00309	-0.00312	-0.00327	-0.00328	-0.00332	-0.00347	-0.00346	-0.00343	-0.00351	-0.00352	-0.00352	-0.00348	-0.0035	-0.00359	-0.00358	-0.00371	-0.00365	-0.00371	-0.00373
0.63164	-0.00201	-0.00222	-0.0023	-0.00213	-0.0023	-0.00183	-0.00181	-0.00253	-0.00284	-0.00267	-0.00243	-0.00246	-0.00243	-0.00266	-0.00213	-0.00228	-0.00194	-0.00227	-0.00248	-0.00243	-0.00251	-0.0025	-0.00268	-0.00273	-0.00293	-0.0031	-0.00313	-0.00299	-0.00301	-0.003	-0.00319	-0.00315	-0.00311	-0.00322	-0.00345	-0.00345	-0.00345	-0.00338	-0.00349	-0.00335	-0.00335	-0.00331	-0.00346	-0.00355	-0.00368	-0.00356	-0.00362	-0.00371	-0.00371
0.6821	-0.00209	-0.0021	-0.00297	-0.00228	-0.00187	-0.00196	-0.00182	-0.00184	-0.00206	-0.00256	-0.00223	-0.00204	-0.0021	-0.00222	-0.00214	-0.0025	-0.00259	-0.00275	-0.00244	-0.00267	-0.00277	-0.00259	-0.00279	-0.00279	-0.00293	-0.00294	-0.00305	-0.00308	-0.00297	-0.00297	-0.00317	-0.00305	-0.00303	-0.00324	-0.00337	-0.00319	-0.0033	-0.00332	-0.0033	-0.00323	-0.00332	-0.00326	-0.00339	-0.00353	-0.00346	-0.00346	-0.00362	-0.00364	-0.00361
0.73255	-0.00114	-0.00181	-0.00191	-0.00184	-0.00151	-0.00212	-0.00205	-0.0019	-0.002	-0.00206	-0.00246	-0.00234	-0.00211	-0.0021	-0.00243	-0.00264	-0.00262	-0.00244	-0.00233	-0.00265	-0.00264	-0.00273	-0.00275	-0.00268	-0.00266	-0.00267	-0.00275	-0.00309	-0.003	-0.00286	-0.00298	-0.00301	-0.00309	-0.00323	-0.00323	-0.00316	-0.00333	-0.0033	-0.00311	-0.00321	-0.00324	-0.00324	-0.00326	-0.00331	-0.00344	-0.00351	-0.00354	-0.00364	-0.0036
0.7822	-0.00129	-0.00111	-0.00197	-0.00137	-0.00149	-0.00188	-0.00203	-0.00208	-0.00263	-0.00252	-0.00232	-0.00224	-0.00217	-0.00199	-0.00211	-0.00238	-0.00241	-0.00228	-0.00229	-0.00244	-0.00255	-0.0025	-0.00269	-0.00277	-0.00233	-0.0026	-0.00283	-0.00285	-0.00304	-0.00285	-0.00282	-0.00288	-0.00287	-0.00289	-0.00288	-0.00295	-0.00308	-0.00308	-0.0031	-0.00315	-0.00319	-0.00323	-0.00334	-0.00326	-0.00341	-0.00359	-0.00357	-0.00371	-0.00371
0.83265	-0.00176	-0.00222	-0.00174	-0.00126	-0.00183	-0.00202	-0.0017	-0.00166	-0.00178	-0.00197	-0.00219	-0.00198	-0.00192	-0.00199	-0.00179	-0.00209	-0.00243	-0.00235	-0.00242	-0.00219	-0.00228	-0.00239	-0.00265	-0.00255	-0.00249	-0.00268	-0.00253	-0.00269	-0.00281	-0.00273	-0.00278	-0.00289	-0.00271	-0.00297	-0.00317	-0.00301	-0.00312	-0.0032	-0.00322	-0.00322	-0.00326	-0.00331	-0.00345	-0.00361	-0.00355	-0.00356	-0.0035	-0.00367	-0.00357
0.88229	-0.00127	-0.00169	-0.00149	-0.00136	-0.00196	-0.00222	-0.00171	-0.00189	-0.00215	-0.00245	-0.00187	-0.00163	-0.00178	-0.00221	-0.00199	-0.00217	-0.00225	-0.00223	-0.00237	-0.0022	-0.00222	-0.00235	-0.00253	-0.00268	-0.00238	-0.00265	-0.00231	-0.00258	-0.00264	-0.00266	-0.00286	-0.00302	-0.00297	-0.0032	-0.00329	-0.00342	-0.00332	-0.00323	-0.00305	-0.00305	-0.0032	-0.00319	-0.00318	-0.00326	-0.00313	-0.00327	-0.00325	-0.00334	-0.00333
0.93275	-0.000994	-0.00202	-0.00172	-0.00225	-0.00206	-0.00205	-0.00208	-0.00202	-0.00231	-0.00277	-0.00223	-0.00191	-0.00182	-0.00205	-0.00213	-0.00219	-0.0022	-0.00208	-0.00247	-0.00253	-0.0025	-0.00226	-0.00256	-0.00256	-0.00275	-0.0028	-0.00247	-0.00258	-0.00253	-0.00263	-0.00273	-0.0028	-0.00284	-0.00306	-0.00312	-0.00298	-0.0031	-0.00299	-0.00295	-0.00295	-0.0031	-0.00312	-0.00318	-0.00321	-0.00333	-0.00333	-0.00334	-0.00329	-0.00334
0.9832	-0.0011	-0.00164	-0.00199	-0.00238	-0.00225	-0.00191	-0.00201	-0.00211	-0.00217	-0.00206	-0.00227	-0.00179	-0.00182	-0.00193	-0.00191	-0.00202	-0.0018	-0.00221	-0.00257	-0.0027	-0.00255	-0.00233	-0.00235	-0.00233	-0.00228	-0.00241	-0.00242	-0.0024	-0.00245	-0.00243	-0.00253	-0.00253	-0.0026	-0.00282	-0.00296	-0.00281	-0.0029	-0.00292	-0.00295	-0.00301	-0.0031	-0.00298	-0.00315	-0.00318	-0.00324	-0.00336	-0.00335	-0.00325	-0.00322
1.03122	-0.00134	-0.00203	-0.00255	-0.00264	-0.00192	-0.00211	-0.00194	-0.00203	-0.00224	-0.00215	-0.00167	-0.00178	-0.00192	-0.0019	-0.00184	-0.00193	-0.00178	-0.00214	-0.00198	-0.00235	-0.0023	-0.00225	-0.00232	-0.00246	-0.00216	-0.00226	-0.00243	-0.00234	-0.00257	-0.00235	-0.00248	-0.00234	-0.00264	-0.00268	-0.00275	-0.00279	-0.00289	-0.00284	-0.00292	-0.00299	-0.00302	-0.00293	-0.00299	-0.00308	-0.00307	-0.00313	-0.00315	-0.00326	-0.00311
1.08249	-0.00129	-0.00199	-0.002	-0.00183	-0.00205	-0.00219	-0.00206	-0.00171	-0.00182	-0.00212	-0.00213	-0.0019	-0.00186	-0.00202	-0.00217	-0.00217	-0.00169	-0.00185	-0.00174	-0.00209	-0.00213	-0.00213	-0.00221	-0.00246	-0.00209	-0.00216	-0.00231	-0.00235	-0.00251	-0.00239	-0.00251	-0.00251	-0.00263	-0.00281	-0.00272	-0.00269	-0.00277	-0.00274	-0.00279	-0.0028	-0.00287	-0.00275	-0.00281	-0.00284	-0.00297	-0.00294	-0.00293	-0.00302	-0.00293
1.13294	-0.000729	-0.000583	-0.00145	-0.00169	-0.00189	-0.0017	-0.00179	-0.00172	-0.00141	-0.00193	-0.00176	-0.00173	-0.00183	-0.00179	-0.00196	-0.00204	-0.00183	-0.00184	-0.00191	-0.00234	-0.00208	-0.00212	-0.00222	-0.00213	-0.00227	-0.00243	-0.00228	-0.00244	-0.0024	-0.00224	-0.00235	-0.00246	-0.00235	-0.00255	-0.0027	-0.00247	-0.00252	-0.00255	-0.00252	-0.00257	-0.0027	-0.00264	-0.00273	-0.00276	-0.00273	-0.00281	-0.00279	-0.0028	-0.00284
1.18259	-0.000562	-0.000935	-0.00145	-0.00147	-0.00176	-0.00158	-0.00164	-0.00164	-0.00165	-0.00144	-0.00126	-0.00172	-0.00177	-0.0016	-0.00182	-0.0019	-0.00192	-0.00177	-0.00185	-0.0021	-0.00196	-0.00179	-0.00197	-0.00216	-0.00178	-0.00214	-0.00239	-0.00217	-0.00223	-0.00211	-0.00219	-0.00218	-0.00232	-0.00256	-0.00256	-0.00252	-0.00254	-0.00258	-0.00255	-0.00259	-0.00273	-0.00265	-0.00271	-0.00276	-0.00272	-0.00265	-0.00269	-0.00282	-0.00296
1.23304	-0.00117	-0.00162	-0.000722	-0.00142	-0.0014	-0.00138	-0.0015	-0.00168	-0.00155	-0.00152	-0.00181	-0.00144	-0.00166	-0.0017	-0.00159	-0.00173	-0.00167	-0.0018	-0.00163	-0.00199	-0.00175	-0.00171	-0.00202	-0.00222	-0.00179	-0.00205	-0.00208	-0.00218	-0.0022	-0.0023	-0.00245	-0.00232	-0.00238	-0.00242	-0.00243	-0.00266	-0.00256	-0.00246	-0.00258	-0.00254	-0.00269	-0.00248	-0.00258	-0.00281	-0.00278	-0.00269	-0.00273	-0.0028	-0.00275
1.28187	-0.000838	-0.00121	-0.001	-0.00108	-0.00144	-0.00144	-0.00124	-0.00161	-0.00129	-0.00152	-0.00146	-0.00144	-0.00143	-0.00167	-0.00153	-0.00186	-0.00167	-0.00157	-0.00201	-0.00209	-0.00183	-0.00182	-0.00189	-0.00217	-0.00186	-0.00206	-0.00213	-0.00207	-0.00203	-0.00235	-0.00236	-0.00221	-0.00224	-0.00203	-0.00223	-0.00238	-0.00242	-0.00239	-0.00241	-0.00239	-0.00249	-0.00248	-0.00252	-0.00262	-0.00259	-0.00278	-0.00272	-0.00274	-0.00267
1.33314	-0.00101	-0.0012	-0.00123	-0.00183	-0.00184	-0.00159	-0.00125	-0.00139	-0.00146	-0.00176	-0.00142	-0.00161	-0.00111	-0.00157	-0.00153	-0.00201	-0.00184	-0.00197	-0.00207	-0.00193	-0.00201	-0.00163	-0.00161	-0.00178	-0.00184	-0.0017	-0.00206	-0.00203	-0.00192	-0.00214	-0.00217	-0.00197	-0.00211	-0.00233	-0.00225	-0.00241	-0.00244	-0.0023	-0.00235	-0.00239	-0.00251	-0.00256	-0.00263	-0.00257	-0.00254	-0.00262	-0.00273	-0.00274	-0.0028
1.38197	-0.000946	-0.00143	-0.00104	-0.0013	-0.00162	-0.00179	-0.00165	-0.00148	-0.00174	-0.00128	-0.00139	-0.00135	-0.00104	-0.00171	-0.00163	-0.00175	-0.00179	-0.00163	-0.00171	-0.00162	-0.00179	-0.00161	-0.00155	-0.00186	-0.00182	-0.00188	-0.00211	-0.00214	-0.00206	-0.00193	-0.00215	-0.00197	-0.00202	-0.00219	-0.00236	-0.00229	-0.00249	-0.00241	-0.00238	-0.00248	-0.00262	-0.00257	-0.00264	-0.00269	-0.00263	-0.00263	-0.00271	-0.00287	-0.00279
1.43324	-0.000756	-0.00188	-0.00128	-0.00106	-0.000867	-0.00166	-0.00124	-0.00144	-0.00158	-0.00138	-0.00158	-0.00134	-0.00125	-0.00141	-0.00151	-0.00159	-0.00162	-0.00165	-0.00197	-0.00158	-0.00153	-0.00168	-0.00188	-0.00202	-0.00186	-0.00181	-0.00189	-0.00188	-0.00215	-0.00193	-0.00209	-0.00208	-0.0021	-0.0023	-0.00248	-0.00239	-0.00246	-0.00252	-0.00234	-0.00243	-0.00255	-0.00244	-0.00253	-0.00251	-0.00265	-0.0027	-0.00269	-0.00267	-0.00265
1.48206	-0.000603	-0.00136	-0.00114	-0.00161	-0.00118	-0.00146	-0.000973	-0.00136	-0.00161	-0.00149	-0.00154	-0.00153	-0.00139	-0.0014	-0.00138	-0.00159	-0.00169	-0.00144	-0.00178	-0.00154	-0.00149	-0.00154	-0.00191	-0.00194	-0.00177	-0.00178	-0.00192	-0.00186	-0.00215	-0.00195	-0.00198	-0.00193	-0.00205	-0.00222	-0.00234	-0.00236	-0.00222	-0.00228	-0.00227	-0.0023	-0.00227	-0.00234	-0.00244	-0.00241	-0.0026	-0.00256	-0.00257	-0.00244	-0.00245
1.53252	-0.000683	-0.00101	-0.00111	-0.00109	-0.00121	-0.00127	-0.00128	-0.00138	-0.00164	-0.00207	-0.00158	-0.00178	-0.00143	-0.00158	-0.00148	-0.00175	-0.00165	-0.00175	-0.0017	-0.00139	-0.00154	-0.00148	-0.00165	-0.00175	-0.00158	-0.00167	-0.00184	-0.00183	-0.00195	-0.00189	-0.0019	-0.00192	-0.00207	-0.00207	-0.0021	-0.00213	-0.00219	-0.00212	-0.00218	-0.00219	-0.00216	-0.00208	-0.00225	-0.00229	-0.00231	-0.00227	-0.00233	-0.00228	-0.0023
1.58216	-0.000981	-0.00165	-0.00179	-0.0021	-0.00183	-0.00131	-0.00158	-0.00134	-0.00127	-0.000958	-0.00119	-0.00146	-0.00126	-0.0015	-0.00171	-0.0017	-0.00136	-0.00133	-0.00164	-0.00159	-0.00166	-0.00152	-0.00143	-0.00161	-0.00174	-0.00159	-0.0019	-0.00183	-0.00173	-0.00183	-0.00177	-0.00183	-0.00183	-0.00202	-0.00208	-0.002	-0.00208	-0.00207	-0.00211	-0.00217	-0.00219	-0.00211	-0.00205	-0.00217	-0.00224	-0.00231	-0.00235	-0.00241	-0.00242
1.63262	-0.0013	-0.00164	-0.00149	-0.00109	-0.00141	-0.00149	-0.00142	-0.00124	-0.0015	-0.0022	-0.00176	-0.00164	-0.00134	-0.00139	-0.00149	-0.00161	-0.00112	-0.00105	-0.00133	-0.00145	-0.00148	-0.00139	-0.00139	-0.0015	-0.00153	-0.00181	-0.00185	-0.00177	-0.00177	-0.00178	-0.0017	-0.00191	-0.00198	-0.00208	-0.0022	-0.00223	-0.00214	-0.00212	-0.00214	-0.00216	-0.0022	-0.00222	-0.00221	-0.00226	-0.00231	-0.00241	-0.00236	-0.00236	-0.00233
1.68226	-0.00135	-0.00204	-0.000963	-0.000882	-0.00149	-0.00146	-0.000967	-0.00067	-0.00113	-0.00177	-0.00148	-0.00138	-0.00141	-0.00133	-0.0015	-0.00162	-0.00161	-0.0014	-0.00132	-0.00141	-0.00145	-0.00143	-0.0017	-0.00194	-0.00158	-0.00185	-0.00184	-0.00192	-0.00191	-0.0018	-0.00171	-0.00177	-0.00199	-0.00205	-0.00199	-0.00196	-0.00207	-0.002	-0.00207	-0.00214	-0.00215	-0.00207	-0.00221	-0.00228	-0.00232	-0.00234	-0.00231	-0.00235	-0.0024
1.73272	-0.00164	-0.00176	-0.00121	-0.00152	-0.00201	-0.00161	-0.000926	-0.000671	-0.00135	-0.00158	-0.00124	-0.00105	-0.00102	-0.00149	-0.00175	-0.00171	-0.00133	-0.00156	-0.00173	-0.00151	-0.00154	-0.00148	-0.00168	-0.00178	-0.0018	-0.00149	-0.0015	-0.00162	-0.00176	-0.00167	-0.00168	-0.0017	-0.00188	-0.00186	-0.00203	-0.00195	-0.00202	-0.00198	-0.00198	-0.00216	-0.00227	-0.00223	-0.00224	-0.0024	-0.00232	-0.00235	-0.00244	-0.00239	-0.00239
1.78236	-0.0011	-0.00111	-0.000728	-0.00128	-0.00154	-0.00124	-0.00116	-0.0011	-0.00113	-0.000839	-0.00122	-0.00088	-0.000781	-0.00141	-0.00163	-0.00127	-0.00151	-0.00125	-0.00151	-0.00145	-0.00135	-0.00125	-0.00127	-0.00152	-0.00162	-0.00157	-0.00182	-0.0017	-0.00172	-0.00178	-0.00195	-0.00195	-0.00195	-0.00201	-0.00207	-0.00237	-0.00206	-0.00198	-0.00204	-0.00211	-0.00219	-0.00209	-0.00205	-0.00212	-0.00211	-0.00222	-0.00223	-0.00239	-0.00232
1.83281	-0.000553	-0.000992	-0.000642	-0.000399	-0.000935	-0.00101	-0.00109	-0.00104	-0.00122	-0.00167	-0.00126	-0.00107	-0.000938	-0.0012	-0.00134	-0.00148	-0.00131	-0.00121	-0.0014	-0.00132	-0.00128	-0.00137	-0.00157	-0.00162	-0.00177	-0.00198	-0.00183	-0.00188	-0.00192	-0.00192	-0.00197	-0.00191	-0.00185	-0.00198	-0.00204	-0.00194	-0.00187	-0.0018	-0.00193	-0.00206	-0.00209	-0.002	-0.00209	-0.00217	-0.00219	-0.0022	-0.00219	-0.00223	-0.00231
1.88327	-0.000182	-0.000874	-0.00128	-0.00109	-0.00118	-0.00113	-0.000774	-0.000874	-0.00121	-0.00103	-0.000896	-0.000845	-0.000958	-0.00108	-0.00149	-0.00145	-0.0014	-0.00145	-0.00159	-0.00158	-0.00152	-0.00166	-0.00181	-0.00189	-0.00151	-0.0018	-0.00185	-0.00157	-0.00182	-0.00171	-0.00163	-0.00162	-0.00172	-0.00193	-0.00192	-0.00193	-0.00196	-0.00183	-0.00193	-0.0021	-0.00215	-0.00216	-0.00212	-0.00211	-0.00206	-0.00212	-0.0022	-0.00227	-0.00232
1.93291	-0.000443	-0.000677	-0.000812	-0.001	-0.000995	-0.00141	-0.00103	-0.00125	-0.00151	-0.00146	-0.00111	-0.00109	-0.00108	-0.00115	-0.0014	-0.00122	-0.00116	-0.00129	-0.00127	-0.00137	-0.00154	-0.00148	-0.00159	-0.0016	-0.00133	-0.00142	-0.00147	-0.00143	-0.00168	-0.00176	-0.00174	-0.00183	-0.00198	-0.00197	-0.00216	-0.00204	-0.0021	-0.00209	-0.00214	-0.00217	-0.00219	-0.0022	-0.00216	-0.00228	-0.00238	-0.00245	-0.00233	-0.00228	-0.00234
1.98255	-0.00122	-0.000576	-0.00155	-0.00141	-0.00115	-0.00121	-0.00102	-0.00098	-0.00121	-0.00101	-0.00138	-0.00136	-0.00115	-0.00124	-0.00146	-0.00127	-0.00118	-0.00127	-0.00126	-0.00149	-0.00156	-0.00137	-0.00163	-0.00184	-0.00162	-0.00164	-0.00156	-0.00179	-0.0018	-0.0018	-0.00182	-0.0017	-0.00184	-0.00192	-0.00199	-0.00188	-0.00201	-0.00203	-0.00206	-0.00204	-0.00206	-0.00206	-0.00199	-0.00204	-0.00212	-0.00227	-0.00217	-0.00206	-0.00217
2.03138	-0.000967	-0.000923	-0.00018	-0.000502	-0.000741	-0.000731	-0.000711	-0.000802	-0.00116	-0.00104	-0.00119	-0.0014	-0.000826	-0.0012	-0.00133	-0.0011	-0.000987	-0.00128	-0.00147	-0.0014	-0.00148	-0.00139	-0.00149	-0.00137	-0.00139	-0.00167	-0.00153	-0.00161	-0.00177	-0.00162	-0.00165	-0.00165	-0.00162	-0.00194	-0.00185	-0.00187	-0.00182	-0.00194	-0.00196	-0.00195	-0.002	-0.00186	-0.00187	-0.00205	-0.00211	-0.00205	-0.00204	-0.00209	-0.00208
2.08102	-0.000794	-0.000933	-0.000861	-0.0012	-0.00148	-0.00101	-0.000634	-0.000331	-0.000783	-0.00148	-0.00111	-0.000834	-0.000783	-0.00133	-0.00111	-0.00116	-0.000738	-0.000943	-0.0012	-0.00111	-0.00125	-0.00142	-0.00139	-0.00154	-0.00146	-0.00156	-0.00155	-0.00172	-0.00187	-0.00162	-0.00167	-0.00172	-0.00182	-0.002	-0.00174	-0.00179	-0.00182	-0.00193	-0.00196	-0.00189	-0.00186	-0.00167	-0.00179	-0.00194	-0.00191	-0.00185	-0.00189	-0.002	-0.00197
2.13311	-0.00106	-0.000376	-0.000543	-0.00123	-0.00187	-0.00119	-0.000871	-0.000616	-0.00115	-0.00134	-0.000945	-0.000831	-0.00121	-0.00124	-0.000773	-0.000654	-0.00114	-0.00126	-0.00159	-0.00124	-0.00138	-0.00145	-0.00143	-0.00148	-0.00163	-0.0015	-0.00161	-0.00159	-0.00156	-0.00146	-0.00151	-0.00142	-0.00165	-0.00146	-0.00162	-0.00159	-0.00169	-0.00169	-0.00172	-0.0017	-0.00172	-0.00165	-0.00164	-0.00174	-0.00179	-0.00183	-0.00177	-0.00177	-0.0017
2.18193	-0.00124	-0.00135	-0.000691	-0.000932	-0.00108	-0.00111	-0.000989	-0.000993	-0.00119	-0.00133	-0.0012	-0.00101	-0.00119	-0.00132	-0.000922	-0.00111	-0.00156	-0.00165	-0.00122	-0.00138	-0.00125	-0.00109	-0.00124	-0.00115	-0.00137	-0.00131	-0.00143	-0.00137	-0.00135	-0.00129	-0.0014	-0.00131	-0.0014	-0.00143	-0.0015	-0.00154	-0.00147	-0.0016	-0.00152	-0.00154	-0.00161	-0.00162	-0.00157	-0.00167	-0.00173	-0.00173	-0.0017	-0.00175	-0.00177
2.2332	-0.000944	-0.00103	-0.000658	-0.000984	-0.00105	-0.00108	-0.000584	-0.000631	-0.00118	-0.00117	-0.00104	-0.0012	-0.00111	-0.00147	-0.00113	-0.00114	-0.000965	-0.000745	-0.00101	-0.0012	-0.00105	-0.000951	-0.00107	-0.0012	-0.0013	-0.00143	-0.0012	-0.00137	-0.00139	-0.00135	-0.00145	-0.00132	-0.00136	-0.00125	-0.00151	-0.00143	-0.00153	-0.00155	-0.00151	-0.00147	-0.00161	-0.00163	-0.00172	-0.00178	-0.00177	-0.00177	-0.00179	-0.00181	-0.00186
2.28203	-0.000521	-0.0014	-0.00107	-0.00112	-0.00103	-0.000822	-0.000748	-0.00052	-0.000647	-0.00121	-0.00118	-0.00102	-0.000867	-0.000978	-0.000922	-0.00112	-0.00102	-0.00121	-0.001	-0.00116	-0.00123	-0.00117	-0.00114	-0.00128	-0.00112	-0.00112	-0.00122	-0.0012	-0.00142	-0.00143	-0.00142	-0.00139	-0.00139	-0.00148	-0.00161	-0.00148	-0.00152	-0.00169	-0.00172	-0.00175	-0.00185	-0.0018	-0.00178	-0.00184	-0.00191	-0.00196	-0.00197	-0.00193	-0.00192
2.33005	-0.00058	-0.00159	-0.00132	-0.00174	-0.000897	-0.00107	-0.00106	-0.000897	-0.000848	-0.00153	-0.000422	-0.000485	-0.000388	-0.000706	-0.000777	-0.000869	-0.000731	-0.000866	-0.00151	-0.00152	-0.00116	-0.00132	-0.00137	-0.00141	-0.00106	-0.00142	-0.00132	-0.0013	-0.00142	-0.00151	-0.00144	-0.00145	-0.00151	-0.00163	-0.00173	-0.00147	-0.00171	-0.00187	-0.00188	-0.00187	-0.00187	-0.00174	-0.00186	-0.00196	-0.00201	-0.00199	-0.00187	-0.00192	-0.00182
2.38213	-0.000149	-0.000556	-0.000183	-0.00124	-0.000698	-0.000992	-0.000972	-0.000665	-0.000888	-0.000687	-0.000457	-0.000854	-0.000584	-0.000815	-0.00108	-0.00106	-0.000978	-0.00114	-0.00131	-0.0013	-0.00111	-0.0012	-0.00135	-0.0013	-0.00128	-0.00153	-0.00143	-0.00156	-0.00163	-0.00169	-0.00156	-0.0016	-0.00164	-0.0016	-0.00185	-0.00182	-0.0017	-0.00167	-0.00164	-0.00158	-0.00168	-0.00166	-0.00169	-0.00165	-0.00173	-0.00181	-0.00183	-0.0018	-0.00177
2.43259	-0.000273	-0.000431	-0.000638	-0.000695	-0.000815	-0.00101	-0.000431	-0.000817	-0.00119	-0.000668	-0.000697	-0.00122	-0.000883	-0.000969	-0.00127	-0.00129	-0.00121	-0.00148	-0.00137	-0.00125	-0.00121	-0.00123	-0.0014	-0.00149	-0.00135	-0.00131	-0.00143	-0.00162	-0.00145	-0.00146	-0.0014	-0.00141	-0.00142	-0.0016	-0.00148	-0.0015	-0.00149	-0.00151	-0.00149	-0.00152	-0.00157	-0.00154	-0.00155	-0.00171	-0.00165	-0.00172	-0.00183	-0.00181	-0.0018
2.48223	-0.000418	-0.000457	-0.000448	-0.000364	-0.000623	-0.000828	-0.000722	-0.000778	-0.000696	-0.000876	-0.000874	-0.000956	-0.00108	-0.000956	-0.00102	-0.00104	-0.00104	-0.0012	-0.00128	-0.00117	-0.00116	-0.00118	-0.00118	-0.0013	-0.00121	-0.00135	-0.00122	-0.00122	-0.00118	-0.0012	-0.00125	-0.00125	-0.00128	-0.00137	-0.00145	-0.00172	-0.00154	-0.00144	-0.00149	-0.00155	-0.00159	-0.00148	-0.00158	-0.00169	-0.00165	-0.00166	-0.00165	-0.00169	-0.0018
2.53268	-0.00114	-0.00194	-0.00185	-0.00114	-0.000929	-0.00111	-0.00112	-0.00104	-0.00131	-0.00125	-0.00112	-0.00104	-0.00107	-0.001	-0.00122	-0.00119	-0.0012	-0.00118	-0.00119	-0.00127	-0.000967	-0.000828	-0.00115	-0.00127	-0.000965	-0.000906	-0.00125	-0.00137	-0.00123	-0.00129	-0.00129	-0.00124	-0.00123	-0.00154	-0.00161	-0.00138	-0.00158	-0.00154	-0.00155	-0.00149	-0.00157	-0.00156	-0.00158	-0.00148	-0.00158	-0.00169	-0.0017	-0.00172	-0.00173
2.58233	-0.000795	-0.00146	-0.00131	-0.000909	-0.00148	-0.00121	-0.0014	-0.0013	-0.00136	-0.000899	-0.00109	-0.00122	-0.000808	-0.00109	-0.00107	-0.000968	-0.00098	-0.00117	-0.000876	-0.000882	-0.000813	-0.000804	-0.00114	-0.00114	-0.00097	-0.00099	-0.00107	-0.00133	-0.00123	-0.00122	-0.00126	-0.00125	-0.00132	-0.00138	-0.00129	-0.00158	-0.00153	-0.00156	-0.00157	-0.00148	-0.00157	-0.00166	-0.00163	-0.00163	-0.0016	-0.00166	-0.00161	-0.00173	-0.00175
2.63278	-0.0008	-0.00189	-0.00107	-0.00128	-0.00148	-0.00122	-0.00149	-0.00128	-0.000899	-0.000547	-0.00106	-0.00105	-0.000678	-0.00112	-0.000991	-0.000562	-0.000712	-0.00106	-0.00102	-0.00112	-0.000919	-0.000865	-0.00104	-0.00112	-0.000912	-0.000896	-0.0011	-0.00106	-0.0011	-0.00105	-0.0012	-0.00132	-0.00118	-0.00133	-0.00164	-0.00143	-0.00155	-0.00161	-0.00156	-0.00142	-0.0016	-0.00164	-0.00154	-0.00153	-0.00172	-0.0018	-0.00171	-0.00167	-0.00169
2.68324	-0.000857	-0.00114	-0.000956	-0.00108	-0.0011	-0.00121	-0.00101	-0.000878	-0.00118	-0.00115	-0.000965	-0.000842	-0.00104	-0.00131	-0.000721	-0.000788	-0.000986	-0.00103	-0.00111	-0.00115	-0.000842	-0.000937	-0.000943	-0.000989	-0.00121	-0.00122	-0.001	-0.001	-0.0012	-0.0011	-0.00111	-0.00138	-0.00129	-0.00134	-0.00153	-0.00144	-0.00159	-0.00158	-0.00143	-0.00141	-0.00141	-0.00147	-0.00149	-0.00152	-0.00153	-0.00144	-0.00148	-0.00156	-0.00155
2.73288	-0.000462	-0.00082	-0.000672	-0.00107	-0.00112	-0.000985	-0.00085	-0.000549	-0.00103	-0.000967	-0.000813	-0.000615	-0.00084	-0.00102	-0.000665	-0.000908	-0.00105	-0.000834	-0.001	-0.00104	-0.00109	-0.00103	-0.00103	-0.00104	-0.00123	-0.00143	-0.00126	-0.00121	-0.00126	-0.00129	-0.00109	-0.00127	-0.00128	-0.00123	-0.00143	-0.00147	-0.00133	-0.00142	-0.00135	-0.00139	-0.00134	-0.0014	-0.00144	-0.0014	-0.00147	-0.00142	-0.00143	-0.00156	-0.00151
2.83298	-0.000347	-0.00152	-0.000811	-0.000578	-0.000495	-0.000176	-0.000381	-0.000322	-0.000489	-0.00141	-0.000829	-0.000906	-0.000549	-0.000726	-0.000967	-0.000919	-0.000813	-0.000611	-0.00118	-0.000843	-0.000789	-0.000782	-0.000877	-0.000836	-0.000835	-0.000915	-0.00081	-0.000951	-0.0011	-0.00113	-0.0012	-0.000975	-0.000994	-0.00123	-0.00141	-0.00137	-0.00125	-0.00137	-0.00138	-0.00137	-0.00145	-0.00136	-0.00141	-0.00146	-0.00141	-0.00142	-0.0014	-0.00137	-0.00146
2.93307	-0.000588	-0.00114	-0.000577	-0.000599	-0.000496	-0.000774	-0.000958	-0.000587	-0.000648	-0.000641	-0.000866	-0.000522	-0.00059	-0.00062	-0.000668	-0.00086	-0.000858	-0.000708	-0.000671	-0.00104	-0.00106	-0.00104	-0.000987	-0.000785	-0.000776	-0.00117	-0.00104	-0.000941	-0.000802	-0.00114	-0.00124	-0.00115	-0.00115	-0.00127	-0.00128	-0.00123	-0.00119	-0.00122	-0.0013	-0.00132	-0.00132	-0.00144	-0.0013	-0.00144	-0.00157	-0.00165	-0.00149	-0.00163	-0.00156
3.03317	-0.000236	-0.000468	-0.000497	-0.000756	-0.00121	-0.000857	-0.000647	-0.000305	-0.000596	-0.00117	-0.000984	-0.000676	-0.000816	-0.000989	-0.000871	-0.000585	-0.000608	-0.00101	-0.00101	-0.00105	-0.000893	-0.000938	-0.00099	-0.00112	-0.00106	-0.00128	-0.00106	-0.000906	-0.00118	-0.00114	-0.00119	-0.000963	-0.000908	-0.00115	-0.00111	-0.0011	-0.00122	-0.00114	-0.00117	-0.0012	-0.00119	-0.00117	-0.00132	-0.00139	-0.00122	-0.00133	-0.00138	-0.00136	-0.00133
3.13164	-0.000478	-0.00113	-0.00072	-0.00085	-0.000685	-0.000867	-0.000802	-0.000647	-0.000877	-0.00111	-0.00058	-0.00075	-0.000638	-0.000632	-0.000823	-0.000878	-0.000842	-0.00106	-0.000873	-0.000692	-0.000737	-0.000687	-0.00077	-0.000943	-0.000794	-0.000948	-0.000962	-0.000923	-0.000979	-0.00102	-0.001	-0.00105	-0.000938	-0.000963	-0.00114	-0.00126	-0.00121	-0.00119	-0.00111	-0.001	-0.00103	-0.00107	-0.00104	-0.00105	-0.00105	-0.00118	-0.00114	-0.00116	-0.00121
3.23255	-0.000896	-0.00084	3.4e-05	-0.000488	-0.000992	-0.000746	-0.000634	-0.000641	-0.000463	-0.00104	-0.00103	-0.000778	-0.000651	-0.000908	-0.000787	-0.000862	-0.000727	-0.000693	-0.000598	-0.000851	-0.000786	-0.000609	-0.000764	-0.000719	-0.00066	-0.000835	-0.000816	-0.00097	-0.000832	-0.000788	-0.000878	-0.00105	-0.00098	-0.000971	-0.00107	-0.00114	-0.0012	-0.00115	-0.00111	-0.0012	-0.00125	-0.00117	-0.00122	-0.00126	-0.00144	-0.00124	-0.00124	-0.00123	-0.00133
3.33265	-0.000457	-0.000744	-0.000495	-2.5e-05	-0.000488	-0.000339	-0.000403	-0.000252	-0.000927	-0.000799	-0.000848	-0.000628	-0.000331	-0.00019	-0.000482	-0.000621	-0.000538	-0.000623	-0.000614	-0.000672	-0.00086	-0.000653	-0.000881	-0.000787	-0.000987	-0.000808	-0.00104	-0.000952	-0.000929	-0.000894	-0.000876	-0.000829	-0.000973	-0.000861	-0.000977	-0.00116	-0.000981	-0.000875	-0.000882	-0.000893	-0.00102	-0.00114	-0.00113	-0.00113	-0.00105	-0.00121	-0.00115	-0.00125	-0.00126
3.43275	-2.5e-05	-0.000538	-0.000137	0.000145	-0.000112	-0.000989	-0.000495	-0.000516	-0.000542	-0.00139	-0.000972	-0.000446	-0.000549	-0.000582	-0.000506	-0.000545	-0.000603	-0.000533	-0.000657	-0.000662	-0.000534	-0.000359	-0.000583	-0.000907	-0.000594	-0.000545	-0.00059	-0.000579	-0.000813	-0.000724	-0.000634	-0.000671	-0.000859	-0.00099	-0.000881	-0.000963	-0.00108	-0.000919	-0.000918	-0.000979	-0.00108	-0.000959	-0.001	-0.00102	-0.00109	-0.0012	-0.00113	-0.00108	-0.00125
3.53122	-0.000125	-0.000389	-0.000438	-0.000233	-0.000572	-0.000535	-0.000363	-8.2e-05	-0.000421	-0.000682	-0.000532	-0.000451	-0.000367	-0.000526	-0.000412	-0.000799	-0.000597	-0.000642	-0.000754	-0.00113	-0.000645	-0.000914	-0.000773	-0.000496	-0.000667	-0.000657	-0.000647	-0.000611	-0.000811	-0.000791	-0.000735	-0.000677	-0.000571	-0.000662	-0.000846	-0.000971	-0.000991	-0.000698	-0.000869	-0.000858	-0.00087	-0.00085	-0.000791	-0.000811	-0.000945	-0.00104	-0.00103	-0.00108	-0.00103
3.63294	-7.8e-05	-0.000723	-0.000454	-0.000917	-0.000675	-0.00064	-0.000692	-0.000565	-0.000703	-0.000544	-0.000352	-0.000614	-0.000315	-0.000535	-0.000458	-0.000777	-0.000759	-0.000539	-0.000429	-0.000641	-0.000397	-0.000146	-0.000393	-0.000526	-0.000651	-0.000654	-0.000469	-0.00048	-0.00061	-0.000672	-0.000675	-0.000599	-0.00059	-0.000523	-0.000704	-0.000858	-0.000678	-0.000758	-0.000717	-0.000822	-0.000825	-0.000761	-0.000785	-0.000874	-0.000907	-0.000917	-0.000954	-0.000974	-0.000931
3.73304	-0.000802	-0.000673	-0.000995	-0.000792	-0.000463	-0.000773	-0.000243	-0.000313	-0.000698	-0.000177	-0.000352	-0.000461	-0.000354	-0.000589	-0.000493	-0.000175	6.5e-05	-0.000193	-0.000419	-0.000159	-0.00028	-0.000216	-0.000243	-0.000551	-0.000556	-0.00066	-0.000628	-0.000742	-0.000733	-0.000602	-0.000659	-0.000515	-0.000602	-0.000513	-0.000759	-0.000648	-0.000526	-0.000787	-0.000808	-0.000753	-0.000751	-0.000776	-0.000788	-0.0009	-0.000905	-0.000931	-0.000917	-0.000899	-0.000967
3.83314	-0.000613	-0.000977	-0.000715	-6.7e-05	-0.000581	-0.000982	-0.00016	-1.8e-05	-0.000519	-0.000117	3e-06	-0.000508	-0.000477	-0.000237	-0.000567	-0.000731	-0.000374	-0.000315	-0.00041	-0.000357	-0.000548	-0.00057	-0.000526	-0.000741	-0.000432	-0.000555	-0.000546	-0.000603	-0.000791	-0.000738	-0.000636	-0.00048	-0.000608	-0.000762	-0.00076	-0.000789	-0.000762	-0.000664	-0.00078	-0.000745	-0.000738	-0.000701	-0.000798	-0.000843	-0.000764	-0.000785	-0.000803	-0.000871	-0.000859
3.93324	-0.000167	-0.00116	-0.000988	-0.000432	-0.000578	-0.000648	-2.8e-05	-6.1e-05	-0.000477	-0.000175	0.000223	-7.3e-05	-0.000415	-0.000403	-0.000437	-0.000505	-0.000619	-0.000535	-0.000408	-0.000168	-0.00042	-0.000237	-0.000646	-0.000763	-0.000408	-0.000534	-0.000469	-0.000416	-0.00055	-0.000445	-0.000591	-0.000457	-0.000478	-0.000543	-0.000691	-0.000565	-0.000669	-0.000751	-0.000654	-0.000724	-0.000753	-0.000527	-0.000711	-0.000732	-0.000738	-0.000713	-0.00082	-0.000861	-0.000779
4.03252	0.000416	-8.5e-05	-0.000468	-0.000457	-0.000472	-0.000442	-0.000324	-0.00016	-0.000585	-0.000467	-0.000409	-0.000108	-0.000462	-0.000546	-0.000416	-0.00015	-0.000172	-0.000314	1.2e-05	-0.000503	-0.000543	-0.000393	-0.00064	-0.000606	-0.000384	-0.000414	-0.000525	-0.000494	-0.000396	-0.000453	-0.000573	-0.000359	-0.00055	-0.000741	-0.000837	-0.000803	-0.000827	-0.000601	-0.000695	-0.000754	-0.000748	-0.000612	-0.000649	-0.000742	-0.00082	-0.000803	-0.000819	-0.000817	-0.000795
4.13262	-0.00056	-0.00039	-7.4e-05	-0.000586	-0.000626	-0.000889	-0.000348	-6.7e-05	-0.000197	-0.000597	-0.000477	-2.5e-05	-0.000289	-0.000322	-0.000479	-0.000727	-0.000637	-0.000382	-0.000536	-0.000708	-0.000697	-0.000515	-0.000636	-0.000622	-0.000395	-0.000416	-0.00062	-0.000637	-0.00063	-0.000397	-0.000562	-0.000637	-0.000525	-0.000623	-0.000721	-0.000644	-0.000688	-0.000658	-0.000728	-0.000608	-0.000648	-0.000587	-0.00056	-0.000673	-0.000697	-0.000707	-0.000653	-0.000635	-0.000624
4.23272	-0.000176	-0.000538	0.000132	-0.000383	-0.00101	-0.000524	8.3e-05	-0.000235	-6.9e-05	-0.000551	-0.000565	-0.000359	-0.000152	-0.000258	-0.000144	-0.000939	-0.000774	-0.000795	-0.000442	-0.000349	-0.000418	-0.000397	-0.000482	-0.00046	-0.000443	-0.000486	-0.000555	-0.00062	-0.00055	-0.000512	-0.000423	-0.000373	-0.000346	-0.000499	-0.000522	-0.000392	-0.000573	-0.000513	-0.000596	-0.000348	-0.00038	-0.000356	-0.000445	-0.000629	-0.000568	-0.000574	-0.000576	-0.000595	-0.000527
4.33281	-0.000608	-6.7e-05	-0.000745	-0.000712	-0.000635	-0.000405	-0.000626	-0.000647	-9.9e-05	-0.000297	-0.000616	-0.000549	-0.000227	-0.000378	-0.000112	-0.000698	-0.000654	-0.000674	-0.000257	-0.000238	-0.000356	-0.000191	-0.000377	-0.000491	-0.000284	-0.000514	-0.0006	-0.000464	-0.000446	-0.000403	-0.000362	-0.000345	-0.000363	-0.000382	-0.000559	-0.00041	-0.000399	-0.000507	-0.000531	-0.000363	-0.000444	-0.000358	-0.000425	-0.000594	-0.000483	-0.000518	-0.000594	-0.000589	-0.000531
4.43291	-0.000775	0.000117	0.000163	-0.000355	-0.000122	-0.000248	-0.000642	5e-06	2.3e-05	-0.00016	-0.000343	-0.000419	-0.000226	-0.000255	-0.000183	-0.000372	-0.000527	-0.000484	-0.00045	-0.000245	-1.9e-05	-8.6e-05	-0.000331	-0.000351	-0.000179	-0.000478	-0.000553	-0.000551	-0.000557	-0.000403	-0.000357	-0.000393	-0.000327	-0.000273	-0.000386	-0.000517	-0.000377	-0.000469	-0.000398	-0.000355	-0.000518	-0.000389	-0.000444	-0.000503	-0.000463	-0.000537	-0.00062	-0.000546	-0.000562
4.53301	-0.000333	-0.000603	-0.000447	-0.000418	-4.9e-05	-0.000212	-0.000484	0.000202	-0.000137	-0.000189	-0.000259	-0.000291	-0.000155	-0.000365	-0.000397	7.6e-05	0.000311	-0.000303	-0.000248	-0.00019	-0.00022	-0.000318	-0.00039	-0.000206	-0.000204	-0.000424	-0.000341	-0.000403	-0.000602	-0.000378	-0.000405	-0.00027	-0.000373	-0.000564	-0.000622	-0.000359	-0.000408	-0.000528	-0.000539	-0.000368	-0.000347	-0.000373	-0.000522	-0.000502	-0.000561	-0.00054	-0.000504	-0.000537	-0.000591
4.63311	0.000387	-0.000585	-4.7e-05	0.0002	-0.000294	-0.000395	-5.1e-05	-0.000186	-0.00011	-0.000246	-0.000406	-0.000288	-0.000455	-0.000142	-0.000211	-0.000196	0.000197	-0.000468	-1.1e-05	3e-05	4e-06	-4.9e-05	-0.00024	-4.2e-05	-0.000198	-0.000363	-0.000335	-0.000514	-0.000595	-0.000339	-0.000375	-0.000436	-0.000339	-9.5e-05	-0.000472	-0.00042	-0.000441	-0.000369	-0.000436	-0.000343	-0.000441	-0.000512	-0.000472	-0.000499	-0.000544	-0.000503	-0.000541	-0.00059	-0.000612
4.7332	-0.000226	-0.00172	-0.000279	6.5e-05	-0.000624	-0.000701	-0.000235	-9.6e-05	-0.000383	-0.000394	-0.000131	1e-06	-6.4e-05	-0.000148	8.5e-05	0.000354	-4.1e-05	-0.000286	-0.000229	-0.000168	-0.000218	-0.000391	-0.000331	-0.000104	-0.000105	-0.000217	-0.000177	-0.000235	-0.000231	-0.000144	-8.1e-05	-0.000298	-8.6e-05	-0.000249	-0.000413	-0.000306	-0.000203	-0.000296	-0.000377	-0.00036	-0.000539	-0.00046	-0.000389	-0.000445	-0.000449	-0.000491	-0.000577	-0.000514	-0.000521
4.83167	0.000713	0.000423	-9.5e-05	0.000226	0.000355	-0.000275	0.000115	-9.2e-05	-0.000443	-0.00052	0.000221	0	-9.9e-05	-0.000145	-0.000126	2.8e-05	-0.000147	-3.1e-05	-2.6e-05	-1.7e-05	-3.8e-05	-0.000188	-0.000228	-0.000261	-0.000157	-0.000291	-0.000276	-0.000278	-0.000316	-0.00031	-0.000251	-0.000367	-0.00027	-0.000343	-0.000649	-0.000357	-0.000382	-0.00053	-0.000341	-0.000402	-0.00047	-0.000368	-0.000367	-0.000447	-0.000483	-0.000535	-0.000534	-0.000492	-0.00051
4.93259	2.6e-05	-0.00034	1.7e-05	-0.000565	-0.000299	-0.000317	0.000253	0.000157	2.2e-05	-0.000294	-9.7e-05	-0.000168	-8.7e-05	-0.000368	-0.000484	-0.000207	-0.000195	-0.000536	-0.000591	-0.000316	-0.000297	-0.000244	-0.000213	-0.000316	-0.000244	-0.000301	-0.00039	-0.000288	-0.000418	-0.000303	-0.000225	-0.000151	-0.000454	-0.000485	-0.000362	-0.000414	-0.000343	-0.000396	-0.000352	-0.000476	-0.000365	-0.000231	-0.000343	-0.000379	-0.00047	-0.000454	-0.000418	-0.000429	-0.000497
5.03268	-4.6e-05	-1e-06	0.00014	-0.000381	-0.000636	4.7e-05	0.000373	0.000356	0.000208	-0.000253	-0.000319	0.000124	8e-06	-0.000134	-0.00046	-0.00037	-0.000206	-0.000338	-0.00039	-0.000263	-0.000239	-0.000208	-0.000128	-0.00018	-9.5e-05	-0.000313	-0.00031	-8.1e-05	-0.000269	-0.000311	-0.000228	-0.000405	-0.000281	-0.000388	-0.000286	-0.000287	-0.000207	-0.000326	-0.000351	-0.000354	-0.000351	-0.000277	-0.000317	-0.000395	-0.000453	-0.00043	-0.000448	-0.00044	-0.000465
5.13278	0.000242	-0.00102	-0.000587	0.000121	-0.00101	-0.000795	-8e-05	1.6e-05	1.4e-05	-0.000479	-0.000168	4.1e-05	-8.7e-05	-0.000467	-0.000411	-0.000414	-0.000355	-0.000908	-0.000237	-0.000212	-0.00025	-0.000258	-0.000342	-0.000345	-0.000238	-0.000461	-0.000378	-0.000269	-0.000368	-0.000367	-0.000434	-0.000433	-0.000351	-0.000627	-0.000465	-0.000404	-0.000328	-0.000394	-0.000384	-0.000513	-0.000565	-0.00034	-0.000457	-0.000537	-0.000518	-0.000468	-0.000547	-0.000514	-0.000451
5.23125	-0.000477	-0.000712	-0.000765	-0.000475	-0.000508	-0.000161	0.00019	1.3e-05	0.000116	-6.2e-05	0.000181	-8e-06	-0.000335	-0.000345	-0.000259	-0.000417	-0.000598	-0.000458	-0.00037	-0.00022	-0.00017	-0.000173	-0.00049	-0.000318	-0.000285	-0.000496	-0.000447	-0.00053	-0.000552	-0.000559	-0.000566	-0.000575	-0.000428	-0.000494	-0.0006	-0.00066	-0.000528	-0.000543	-0.000547	-0.000501	-0.000409	-0.000271	-0.000398	-0.000465	-0.000444	-0.000424	-0.000443	-0.000438	-0.000482
5.33298	-0.000159	-0.00147	-0.0005	0.000171	-0.000404	-0.000202	-0.000222	-0.000216	6.1e-05	0.000162	0.000252	-4.7e-05	-0.000453	-0.000251	-3.9e-05	-6.7e-05	-0.000466	-0.0004	-0.000438	-0.000315	-0.000192	-0.000183	-0.000454	-0.000251	-0.000165	-0.000481	-0.000342	-0.00037	-0.000361	-0.000337	-0.000309	-0.000263	-0.000239	-0.000294	-0.000383	-0.000357	-0.000446	-0.000322	-0.00033	-0.000368	-0.000356	-0.000253	-0.000244	-0.000355	-0.000401	-0.000379	-0.000381	-0.000357	-0.000463
5.43307	0.00034	0.000627	6.7e-05	0.000344	-7.3e-05	-0.000297	-0.000324	-0.000125	1.3e-05	0.000211	-3.3e-05	5.7e-05	0.000202	2.4e-05	0.000174	9.1e-05	-0.000492	-0.000414	-0.000342	-0.000337	-0.000166	0.000138	-0.000196	-0.000225	-8.9e-05	-0.000357	-0.000371	-0.000232	-0.000168	-0.0002	-0.00015	-2.2e-05	-9.3e-05	-0.000144	-0.000301	-0.000431	-0.000363	-0.000227	-0.000443	-0.000378	-0.000377	-0.000341	-0.000342	-0.000432	-0.000391	-0.000409	-0.000454	-0.000357	-0.000411
5.53317	-8.3e-05	-3.9e-05	0.000385	0.000151	4.9e-05	-0.000272	-0.000138	0.000302	2.9e-05	0.00012	-0.000144	-0.00032	-4.6e-05	-0.00025	4.8e-05	-0.000382	-0.000143	-0.000229	-0.000346	-6.7e-05	0.000137	0.000317	-4.5e-05	-8.4e-05	-8e-05	-0.000179	-0.000309	-0.000288	-0.000276	-0.000321	-0.000245	-7.9e-05	-4.8e-05	-0.000312	-0.000443	-0.00029	-0.000389	-0.000331	-0.000358	-0.000351	-0.000322	-0.00034	-0.000384	-0.000365	-0.000369	-0.000347	-0.000323	-0.000336	-0.000378
5.63164	-0.000497	-0.000814	-0.000183	-9e-05	0.000152	-0.000135	-0.000381	-0.000117	-0.000319	-0.000139	1e-06	-0.000213	-0.000147	-0.000154	-0.00044	-0.000301	-2.5e-05	-0.000308	-0.000312	-8.1e-05	0.000148	0.000226	2.7e-05	-0.000153	-0.00026	-0.000234	-0.000217	-0.000299	-0.00033	-0.000365	-0.000271	-0.000187	-0.000241	-0.000415	-0.000261	-0.000165	-1.8e-05	-0.000176	-0.000226	-0.000352	-0.000375	-0.000284	-0.000247	-0.000333	-0.000306	-0.000297	-0.000273	-0.000323	-0.000339
5.73255	-0.000736	-0.000426	0.000185	0.000186	-9.2e-05	-0.000356	-0.00018	-0.000222	-0.000113	-0.000152	-0.000155	-8.2e-05	-0.000315	-0.000619	-0.000149	-0.000406	-0.000187	-0.000108	-0.00028	-0.000142	-4e-05	8.3e-05	4.7e-05	-4.4e-05	-0.000161	-2e-05	-5.8e-05	-0.000133	-0.0001	-9.4e-05	5e-06	-3e-05	-0.000117	-0.000215	-0.00038	-0.00032	-0.000281	-0.000305	-0.000325	-0.000332	-0.000312	-0.000244	-0.000221	-0.000352	-0.000248	-0.000352	-0.000336	-0.000314	-0.000276
5.83265	0.000189	-0.000307	-4e-06	0.000136	0.000312	0.000204	0.00038	-8e-06	-5.8e-05	-0.000224	1.2e-05	-0.000136	-0.00028	-0.000177	-1e-05	-0.000162	4.5e-05	5.8e-05	-0.000145	3.7e-05	-9.4e-05	9.1e-05	-4.2e-05	-0.000106	4.3e-05	-4.8e-05	-0.000202	-4.7e-05	-0.000115	-0.000243	-0.000238	-8.5e-05	-0.000262	-0.000269	-0.000468	-0.000249	-0.000292	-0.000317	-0.000398	-0.000235	-0.000363	-0.000275	-0.000223	-0.000336	-0.000315	-0.000354	-0.000413	-0.00033	-0.000222
5.93275	7.1e-05	-0.000459	-0.000732	-0.000414	7.1e-05	-0.000657	0.000331	0.000102	-0.000384	-0.000649	-0.000337	-0.000368	-0.000189	-3.9e-05	-0.000133	-0.000252	-0.000253	-0.000348	-0.000133	-0.000255	-0.000411	-0.000225	-0.000198	-0.000341	-0.000102	-0.000135	-0.000246	-9e-05	-0.00014	-0.000291	-0.000243	-9.1e-05	-4e-05	-0.000182	-0.000406	-0.000256	-0.000352	-0.000267	-0.000204	-0.000311	-0.000381	-0.000217	-0.000208	-0.000265	-0.000289	-0.000254	-0.000334	-0.000244	-0.000143
6.03285	0.000265	-0.000473	0.000101	0.000427	-0.00045	-0.000523	0.000367	0.000278	-0.000561	-0.000627	-0.000707	-0.00043	-0.000463	-0.000184	-0.000118	-0.000277	-0.000379	-0.000306	-0.000232	-0.000143	4.4e-05	3.9e-05	-0.000175	-0.000328	-0.000143	-0.000116	-0.000368	-0.00026	-0.000154	-0.000364	-0.000223	7e-06	-0.000142	-0.000241	-0.000281	-0.000425	-0.000494	-0.000328	-0.000438	-0.000236	-0.000237	-0.000316	-0.000163	-0.00026	-0.000233	-0.000171	-0.000213	-0.000218	-0.000187
6.13294	0.000362	-0.000144	-0.000287	8.7e-05	5e-06	-0.000401	-0.000242	-0.0001	-0.000191	-0.000217	-0.000527	-0.000325	-0.000281	-0.000218	-0.000198	-0.000179	-0.000449	-0.000852	-0.000575	-0.000467	-0.000287	2.5e-05	-0.000142	-7.8e-05	4.5e-05	-0.000132	-0.000301	-0.000253	-0.000293	-0.000402	-0.000206	-3.3e-05	-8.9e-05	-0.000169	-0.000145	-0.000248	-0.000334	-0.000231	-9.1e-05	-0.000101	-0.00023	-0.00033	-0.000176	-0.000333	-0.00035	-0.000265	-0.00022	-0.000242	-0.000255
6.23304	-0.000286	-0.000528	-0.000294	-0.000862	-0.00017	-0.000213	-0.000185	-1.5e-05	3.9e-05	-0.000363	-2.7e-05	7.6e-05	0.00012	-0.000102	-0.000238	-0.000223	-0.000201	-2e-06	8.5e-05	-8e-05	-0.000301	-3e-06	-3.5e-05	0.000137	0.000176	1.2e-05	-0.0003	-0.000307	-0.000323	-0.000354	-0.000285	-0.000365	-0.000273	-0.000131	-0.000277	-0.000445	-0.00038	-0.000391	-0.000157	-0.000164	-0.000208	-0.000157	-0.000152	-0.000242	-0.000335	-0.000266	-0.000225	-0.000245	-0.00021
6.33314	0.000474	-0.000209	0.000528	0.000494	0.000429	0.000124	-0.000188	0.000189	-0.000147	-0.00062	0.0002	2.9e-05	-9.1e-05	-0.000267	-0.000181	-0.00024	-0.000349	-0.000651	-0.000377	-0.000178	-4.4e-05	-0.000111	-0.00018	-0.000107	0.000114	-5.6e-05	-0.000212	-0.000153	-0.000226	-0.000222	-0.000146	4e-06	3.3e-05	-0.000108	-0.000104	-0.000238	-5.1e-05	-0.000123	-0.000104	2.3e-05	-5.8e-05	-5.9e-05	-6.9e-05	-0.000169	-0.00018	-0.000258	-0.000213	-0.000215	-0.000224
6.43324	-0.000172	-0.000415	-0.00107	-0.000276	-0.000509	-0.000465	-0.000443	-2.6e-05	-0.000281	-0.000639	-0.00019	-0.000253	-0.000478	-0.000435	-0.000178	3e-06	-0.0001	-9.2e-05	-0.000319	-0.00027	1e-06	3e-05	-4.7e-05	-0.00012	2.8e-05	-5.7e-05	2.3e-05	1.1e-05	-1.6e-05	-2.4e-05	3.1e-05	0.000182	5.5e-05	3.9e-05	4.6e-05	-8.5e-05	-7.4e-05	-0.000184	-0.000223	-5.9e-05	-0.000197	-0.000173	-0.000225	-0.000255	-0.000171	-0.000233	-0.000211	-0.000215	-0.000172
6.53252	-4e-06	-0.000935	-0.00136	-0.000891	-8.1e-05	-2.6e-05	3.6e-05	0.000106	0.000257	-0.000275	-0.000119	-7.7e-05	-0.000198	-9.3e-05	0.000185	-1.1e-05	0.000105	-0.000332	-8.3e-05	-3.1e-05	0.000209	-7.1e-05	-0.000108	-0.000241	-0.000147	-0.000204	-2.2e-05	-2.8e-05	-0.000118	-0.000236	-0.000223	-7.9e-05	-4.5e-05	-4e-05	-0.000316	-0.000237	-0.000238	-0.000253	-0.0003	-0.000183	-0.000259	-0.000222	-0.000331	-0.000391	-0.000265	-0.000177	-0.000247	-0.000236	-0.000182
6.63262	0.000647	-0.00032	-0.000365	-8.5e-05	-0.000382	-0.000372	0.000221	0.0002	3.6e-05	-0.00013	0.00022	-0.000143	7.3e-05	-0.000243	3.1e-05	-0.000119	6.2e-05	6.3e-05	-0.000465	-0.000446	-0.000125	-0.0002	-0.000216	-0.00015	1.3e-05	-0.000274	-0.000106	-0.000228	-0.000429	-0.00036	-0.000308	-0.000449	-0.000309	-0.000405	-0.000379	-0.000328	-0.000292	-0.000269	-0.000314	-0.000253	-0.000295	-0.000227	-0.000292	-0.000338	-0.000326	-0.000327	-0.000274	-0.000265	-0.000285
6.73272	0	-0.0005	-0.000335	-0.000612	-0.000398	-0.00046	-0.000213	8.3e-05	3.2e-05	-0.000229	0.000201	-0.0002	5.8e-05	-0.0004	9.3e-05	-0.000333	0.000164	-0.000159	0.000123	-0.000112	-0.000181	-0.000218	-0.000252	-2e-05	-2.3e-05	-0.000348	-0.00027	-0.000379	-0.000399	-0.000245	-0.000219	-0.000185	-0.000391	-0.000422	-0.000449	-0.000284	-0.000327	-0.00037	-0.00039	-0.000251	-0.000385	-0.000306	-0.000186	-0.000169	-0.000267	-0.000342	-0.000236	-0.000266	-0.000291
6.83281	0.00101	0.000373	9.8e-05	-0.000285	-3.3e-05	-9.4e-05	-8.8e-05	7e-05	-8.2e-05	-0.0004	-1.2e-05	-0.000412	-0.000166	-6.7e-05	6.6e-05	0.000344	0.000209	-0.000359	-5.8e-05	-0.000205	8e-05	8.5e-05	-0.000208	-0.000244	-4.6e-05	-0.000231	-0.000235	-0.000107	-7.3e-05	-9.4e-05	-0.000126	-9.1e-05	-0.000385	-0.000391	-0.000437	-0.000298	-0.000217	-0.000446	-0.000309	-0.000127	-0.000273	-0.00022	-7.1e-05	-9.7e-05	-0.000212	-0.000225	-0.000236	-0.000235	-0.000263
6.93291	-0.000197	-0.0012	-0.00046	-0.000204	-0.000436	-0.00039	-0.000329	-0.000113	-0.000257	-0.000431	0.000127	-4.7e-05	0.000119	-6.1e-05	3.8e-05	0.000125	-1.5e-05	-0.000216	0.000284	0.000171	8.2e-05	-6.8e-05	-0.000166	-0.000256	9e-06	-4e-05	-0.000108	-7e-06	3e-06	-4.4e-05	-0.000287	1.7e-05	-0.00017	-0.000307	-0.000173	-0.000251	-0.000136	-0.00012	-0.000299	-0.000149	-7.6e-05	-0.000143	-6.9e-05	-0.000178	-0.000215	-0.000247	-0.000227	-0.000131	-0.000196
7.03301	-8.9e-05	-0.000814	-0.000213	-0.000703	-0.000373	7.4e-05	2.3e-05	-0.000134	-0.000304	-0.000157	0.00031	0.000313	-0.000108	-0.000235	-0.000274	-0.000105	-0.000297	-6.1e-05	8e-06	-3.2e-05	-4.9e-05	1.8e-05	-5.1e-05	-9e-06	0.000153	8.6e-05	7.2e-05	9.8e-05	-2.6e-05	-1.1e-05	-9.1e-05	2e-05	4.3e-05	-0.00016	-0.00032	-0.000199	-0.000192	-0.000235	-0.000217	-0.000152	-0.000176	-0.000129	-0.000147	-0.00016	-9.6e-05	-0.000215	-0.00012	-0.000125	-0.000144
7.13311	0.000424	0.000154	-0.000335	-0.000401	9.8e-05	-0.000207	0.000128	-3.6e-05	-0.000171	0.000105	0.000384	0.000296	1.7e-05	-0.000151	0.0001	0.000158	0.000141	-5.9e-05	8.4e-05	0.000203	5.9e-05	0.000306	-4.1e-05	-0.000109	0.000252	0.00015	-8e-06	-6.1e-05	8.8e-05	4.8e-05	-0.000247	-4.4e-05	-0.000122	-0.000125	-0.000311	-0.000307	-0.000305	-0.000306	-9.4e-05	-4.6e-05	-0.00015	-0.000153	-0.000195	-0.000132	-0.000174	-0.000211	-0.000148	-0.000256	-0.000303
7.2332	0.000536	0.000745	0.000361	-2e-05	-0.00013	-0.000415	2.7e-05	0.000117	0.00027	-7.6e-05	2.4e-05	-6.3e-05	5.7e-05	1.8e-05	3.3e-05	0.000136	-0.000277	-0.000317	-6.5e-05	-0.000205	-0.000171	4.5e-05	-5.8e-05	-0.000184	0.000145	6.2e-05	-0.000158	-0.000132	0.000103	8.8e-05	-5.6e-05	5e-05	-2.7e-05	-0.000179	-0.000234	-0.000141	-0.000179	-0.000321	-0.000234	-0.00016	-0.000248	-0.000266	-0.00015	-0.000117	-0.000222	-0.000217	-0.000245	-0.000205	-0.000213
7.33167	0.000333	0.000325	0.000901	0.000318	5e-05	-5.3e-05	9.5e-05	4.4e-05	-5.5e-05	-0.000193	-0.000227	6.3e-05	0.000117	-5.6e-05	0.000318	0.00027	0.000577	9.1e-05	-0.000256	-0.000325	-3.5e-05	-0.00012	-8.4e-05	0.000149	0.000238	-2.1e-05	1.2e-05	-2.4e-05	3.2e-05	1e-05	-9e-06	0.000117	-0.00011	-0.00014	5.4e-05	-0.000118	2e-06	-0.000146	-5.9e-05	-2e-05	-5.1e-05	-0.000129	-3.7e-05	-9.1e-05	-0.00014	-0.000168	-0.000312	-0.000172	-0.000127
7.43259	0.000626	-0.000493	0.000278	0.00068	-0.000118	-0.000228	6.2e-05	3.1e-05	-0.000207	-5.4e-05	0.000137	0.000441	0.000215	3.9e-05	0.000324	0.000225	0.000318	0.000127	0.000204	0.000211	-5e-06	0.000255	0.000109	0.000217	4.9e-05	-0.000151	5.2e-05	0	-5.2e-05	-0.000226	-6.4e-05	2.3e-05	0.000127	-0.000124	-9.8e-05	-0.000188	-0.00025	-0.000142	-2.9e-05	-9.8e-05	-0.000185	-0.000153	-2.4e-05	-0.000164	-0.000194	-0.000152	-0.000215	-0.000116	-0.000131
7.53268	-9e-06	0.000179	0.000138	0.00079	-8e-06	-0.000555	-0.000191	4.2e-05	-8.5e-05	0.000109	0.000269	0.000297	-0.000116	-0.000379	-7e-06	1.8e-05	-0.000192	-0.000314	-0.000145	-6.3e-05	-1.4e-05	0.000215	9.3e-05	0.000258	9.9e-05	-0.000118	-8.6e-05	-0.000148	-5.5e-05	5.9e-05	0.000116	0.00012	8.5e-05	-6.9e-05	-0.000222	-0.000206	-0.000228	-0.000115	-9.8e-05	-8.8e-05	-0.000148	-0.000128	2e-05	-0.000198	-0.000137	-0.000189	-0.000231	-0.000234	-0.0002
7.63034	8.4e-05	-3.2e-05	-0.000441	-0.000274	-0.000494	-0.000506	-5.3e-05	0.000318	0.000111	0.000226	0.000279	0.000405	0.000259	-8.5e-05	-0.000209	-8e-06	0.000177	0.000304	-5.8e-05	-0.000104	-5.3e-05	-1.6e-05	-0.000128	0.000106	0.000152	-1.3e-05	-0.000193	-6.6e-05	-5.2e-05	3.7e-05	-0.000151	2.6e-05	0.000103	-0.000212	-0.000378	-0.000199	-0.000134	-0.000273	-0.000201	-0.000125	-0.000206	-9.1e-05	1.7e-05	-0.000211	-0.000117	-0.000156	-0.000164	-0.000184	-0.00018
7.73288	0.000354	-0.000405	-0.000581	-0.000381	-0.000199	-0.000476	-5.8e-05	0.000258	5.8e-05	0.000102	0.000103	-4e-06	8.3e-05	0.000152	0.000134	0.000352	-0.000407	-9e-06	0.00023	0.000275	8.4e-05	0.000188	-0.000118	-2e-05	0	-4.9e-05	-0.00019	-7.8e-05	-0.000163	4.2e-05	-0.000106	-9.9e-05	-6.3e-05	-0.00023	-0.000304	-0.000373	-0.000115	-2.7e-05	0.000106	6.3e-05	-0.000121	-9e-06	7.2e-05	-0.000109	-0.000114	-0.000111	-5.5e-05	-6.8e-05	-0.000116
8.23255	6.5e-05	-0.000111	0.000954	0.000353	0.00015	0.000302	0.000279	0.000266	-0.000393	1.5e-05	0.000191	-0.000134	-8.9e-05	2.1e-05	0.000199	1.7e-05	0.000142	-0.000148	-0.000358	-0.000263	7e-06	-5.6e-05	-0.00024	-9.2e-05	-0.000109	-0.000102	-5.8e-05	-0.000145	-2.7e-05	9.4e-05	-6.2e-05	3.5e-05	1.2e-05	-0.000189	-0.000146	-0.000281	-0.000102	6.7e-05	4.5e-05	-8.9e-05	-0.000184	-0.00011	-6.6e-05	-9.5e-05	-0.000145	-0.000211	-0.000209	-0.000135	-0.000152
8.73304	-0.000354	-0.00102	-0.00085	-0.000739	-0.00129	-0.000925	-0.000278	-0.000414	-0.000616	-0.000566	-0.000637	-0.000324	-0.000465	-0.000233	-0.000275	-0.000263	-0.000104	5e-05	-0.000412	-0.000446	6.8e-05	-0.000223	-0.00029	-0.000479	-0.000423	-0.000296	-0.000373	-0.000216	-0.000335	-0.000307	-0.000293	-0.00014	-0.000186	-0.000254	-0.000395	-0.000386	-0.0002	-0.000105	-0.00016	-0.000105	-0.000245	-0.000232	-0.000176	-0.000226	-0.000416	-0.000281	-0.000186	-0.000219	-0.000213
9.23272	-0.000343	-0.00112	-0.000716	-0.000273	-0.000917	-0.000631	-0.000694	-0.000643	-0.000505	-0.000259	-0.000575	-4.6e-05	-0.000403	-0.000372	-0.000465	-0.000343	-4.2e-05	-7.9e-05	-0.000274	-0.00048	4.2e-05	-9.3e-05	-0.000184	-0.000246	-0.000176	-0.000129	-0.000318	-0.000292	-0.000289	-0.000244	-0.000232	-2e-05	-0.000126	-0.000235	-0.000327	-0.000194	-0.0001	-0.000207	-0.000197	-0.000143	-0.000252	-0.000245	-0.000215	-0.000262	-0.000259	-0.000248	-0.000213	-0.000192	-0.000181
9.7332	-0.000308	-0.000593	-5.8e-05	-2.1e-05	-0.000493	-0.000528	-0.00041	-0.000113	-0.000218	-0.000118	-0.000324	-0.000175	-0.000318	-0.000646	-0.000142	-9.8e-05	7.1e-05	-0.00018	-0.000154	-0.000222	0.000129	2.2e-05	-0.000187	-2.5e-05	-0.000104	-6.6e-05	-0.000159	-0.000297	-0.000251	-0.000207	-0.000168	-2.4e-05	-2.1e-05	-8e-05	-0.000169	-0.000115	-5.8e-05	-0.000126	-6.7e-05	-4.1e-05	-0.000241	-0.000154	-0.000147	-0.000203	-0.000207	-0.000233	-0.000164	-0.000203	-0.000222
10.2329	-5.9e-05	-0.000386	-0.000299	5.5e-05	-0.000314	-0.000283	0.000409	0.000365	0.000202	-0.0005	-0.000443	-6.6e-05	-0.000119	-0.000474	3e-06	0.000218	-0.000148	-0.00026	-0.000374	-0.000162	3.2e-05	-1.7e-05	-0.000147	-5.2e-05	-0.000207	-0.000175	-0.000122	-0.000224	-0.000269	-0.000201	-0.000197	-0.000234	-0.000236	-0.000224	-0.00028	-0.000223	-0.000133	-0.000134	-0.000172	-0.000158	-0.000286	-0.000155	-0.000176	-0.000214	-0.000139	-0.000118	-0.000131	-0.000274	-0.000215
10.7325	0.00117	-0.000538	-4.1e-05	0.000256	0.000298	-0.00046	0.000362	0.000183	-8.1e-05	-0.000526	-0.000401	-0.000282	-0.000391	-0.000486	-0.000455	-0.000266	-0.000297	-0.000343	-0.00038	-0.000198	-5.3e-05	1e-06	-7.5e-05	-0.000124	-3.7e-05	-0.000178	-0.000261	-0.000206	-0.000268	-0.000189	-0.000206	-0.000195	-0.000138	-0.000285	-0.000345	-0.000266	-0.000245	-0.000214	-0.000185	-0.000146	-0.000208	-0.000138	-0.000147	-0.000185	-7.9e-05	-7.2e-05	-9.6e-05	-0.000232	-0.000218
11.233	-0.00024	-0.000576	-9.9e-05	0.000148	-0.000115	-0.000441	0.000423	-0.000261	-0.00047	-0.000191	-6e-05	4e-05	-0.000167	-0.000393	-0.000216	-0.000173	-0.000329	-0.000139	-0.000262	-0.000322	-2e-05	-5.3e-05	-0.000453	-0.000359	7e-05	-0.000121	-0.000264	-0.000242	-0.000192	-0.000191	-0.000214	-0.000155	-0.000171	-0.000204	-0.000334	-0.000256	-0.000252	-0.000354	-0.000287	-0.000279	-0.00025	-0.000225	-0.000161	-0.00019	-0.000254	-0.00012	-0.000117	-0.000181	-0.000113
11.7327	0.00077	-0.000114	-1.7e-05	0.000534	-1.2e-05	2.3e-05	0.000224	-0.000295	-0.000254	-0.000487	-0.00033	-0.000176	-0.00027	-0.000392	-0.000207	2.3e-05	6.1e-05	-0.000203	-9.3e-05	-0.000118	-0.000114	-0.000213	-0.00049	-0.000407	-4.4e-05	-0.000113	-0.00019	-0.000289	-0.00013	-0.000118	-0.000121	-0.000107	-0.00016	-0.000169	-0.000246	-0.000158	-0.000215	-0.000239	-0.000285	-0.0003	-0.000236	-0.000144	-8.4e-05	-0.000217	-0.000124	-0.000159	-0.000142	-0.000106	-0.000147
12.2332	0.000311	-4e-06	2.8e-05	-7.6e-05	-0.000496	-0.000527	-3e-06	3.5e-05	-7.2e-05	-0.00069	-0.00025	-0.000138	-0.000258	-0.000316	-0.000385	-0.000114	-0.00026	-0.000537	2.1e-05	-6.7e-05	-0.000117	-0.000192	-0.000209	-0.000319	-0.000228	-0.000208	-0.000248	-0.000289	-0.000325	-6.1e-05	4.9e-05	-6.9e-05	-2.9e-05	-0.000249	-0.000226	-0.000187	-0.000153	-0.000199	-0.000258	-0.000315	-0.000211	-7.6e-05	-0.00018	-0.000273	-0.000183	-0.000227	-0.000189	-0.000197	-0.000313
12.7329	0.000205	0.000151	-9.1e-05	-7.1e-05	-0.000422	-0.00106	-0.000238	-0.000243	-0.000635	-0.000702	-0.000128	-0.00018	0.000339	3.6e-05	-0.000334	-0.000166	-0.00014	-0.000186	-0.00012	-3.7e-05	0.000215	0.000104	-0.000132	-0.000242	-0.000196	-0.000145	-0.000168	-0.000237	-0.000287	-6.2e-05	7e-05	-2.6e-05	9e-06	-0.00025	-0.000206	-0.000311	-0.000247	-0.000186	-0.000223	-0.000175	-0.000144	-0.000106	-8.4e-05	-0.000161	-0.00025	-0.000177	-0.000218	-0.000308	-0.000375
13.2325	-8.1e-05	-0.00085	-0.00049	-0.000198	-0.000355	0.000151	0.000211	0.000249	-0.000151	-0.000386	-0.000177	-9.3e-05	0.000377	1.8e-05	8.4e-05	-4.8e-05	0.000148	0.000158	-0.000104	0.000144	0.000336	0.000151	-0.000159	-0.000119	4e-05	0.000147	-3.2e-05	-9.5e-05	-3.6e-05	-6.3e-05	-2.4e-05	-3.5e-05	-0.000119	-0.000178	-0.00013	-0.000304	-0.00019	-0.00014	-0.000104	-4.6e-05	-0.000177	-9.8e-05	-0.000163	-0.000204	-0.000197	-0.000209	-0.000202	-0.00015	-0.00023
13.733	-0.0002	-0.000944	-0.0001	-0.000315	-0.000217	-0.000365	6.2e-05	-6.3e-05	-0.000186	-0.000577	-0.000223	-4.4e-05	0.000179	0.000105	1.1e-05	-0.000175	-3.2e-05	-9.3e-05	-0.000142	6.2e-05	-2.6e-05	4.1e-05	-0.00016	-0.000264	2.1e-05	-4.7e-05	-0.000154	-8e-05	-7.7e-05	-8.9e-05	-0.000128	-7.6e-05	-0.000274	-0.000278	-0.000294	-0.000303	-0.000185	-0.000161	-6.7e-05	-8.1e-05	-0.000221	-0.000122	-0.000173	-0.000193	-0.000198	-0.000201	-0.000161	-0.000227	-0.000272
14.2327	0.000298	-0.00074	-0.00063	7.6e-05	-0.000316	-0.000122	-7.2e-05	0.000373	-8.6e-05	-4.2e-05	-6e-05	-2e-05	0.000241	0.000226	-0.000259	-0.000269	-0.000183	-0.000384	-0.00029	-0.000159	-0.000112	1.4e-05	4e-06	-0.000173	-5e-05	-0.000186	-0.000415	-0.000195	-0.000234	-0.000197	-0.000148	-6.7e-05	-0.00022	-0.000375	-0.000374	-0.000339	-0.00023	-0.000268	-0.000115	-0.000198	-0.000287	-0.000137	-0.000117	-0.000247	-0.000265	-2.6e-05	-0.000172	-0.000357	-0.000371
14.7332	0.000317	-0.000486	-0.000478	-8e-05	-0.000628	-0.000772	-0.000332	0.000333	0.000162	-0.0001	0.000259	0.000193	0.000246	4.8e-05	-0.000198	-0.000204	-0.000231	-0.000429	-0.000346	-0.000319	-0.000149	-4e-06	-4.2e-05	-3.3e-05	2.4e-05	-1.2e-05	-0.000342	-0.000175	-0.000246	-0.000227	-9.5e-05	-0.00013	-0.000204	-0.00025	-0.000272	-0.000298	-0.000207	-0.000228	-0.000242	-0.000222	-0.000188	-0.000134	-0.000105	-0.000238	-0.000219	-0.000178	-0.000272	-0.000293	-0.000346
15.2329	-0.000401	-8.7e-05	-0.000159	-1.3e-05	-0.000149	-0.000306	-0.000301	0.000202	-0.000397	-0.000198	-0.000177	-5e-06	0.000347	0.000162	-5.3e-05	-0.000175	-5.7e-05	-0.000193	-9.2e-05	-0.000167	5e-06	0.000115	7e-05	-4e-05	8.6e-05	5.2e-05	-8.8e-05	-6.9e-05	-0.00017	-0.000255	2.5e-05	-1.6e-05	-7.6e-05	-9e-05	-9.7e-05	-0.000168	-0.000185	-8e-05	-0.000187	-0.000171	-0.000193	-0.000214	-0.000228	-0.000213	-0.000147	-0.000259	-0.00024	-0.000301	-0.000273
15.7325	-0.000143	-0.00105	-0.000495	0.000215	-0.000151	-0.00012	-0.000295	-6.1e-05	-0.000162	-7.2e-05	3.5e-05	-7.6e-05	0.000276	-0.000106	7e-06	-1e-06	-1e-05	-0.000189	-7.4e-05	-1.2e-05	-1.5e-05	2.5e-05	-6.4e-05	-4.7e-05	0.000197	1.7e-05	4.5e-05	-2e-06	-0.000101	-0.000281	-1.5e-05	-2.9e-05	-7e-06	-9.7e-05	-6.3e-05	-4.7e-05	-8.9e-05	-7.2e-05	-0.000168	-8.9e-05	-0.000143	-0.000128	-0.000223	-0.000219	-0.000146	-0.000179	-0.000127	-0.000167	-0.00011
16.2314	-0.000268	-0.00093	-0.000404	5.1e-05	-0.000493	-0.000907	0.000137	0.000394	0.000451	0.000484	0.000316	0.000186	0.000144	8.7e-05	0.000329	-0.000236	-0.000109	-0.000426	-0.000455	-5.6e-05	-0.000375	-0.000257	-0.00025	-0.000115	6.2e-05	-0.000173	6.6e-05	2.6e-05	-6.1e-05	-0.000166	-0.00016	-6.8e-05	2.1e-05	-0.000148	-0.000161	-0.000129	-3.3e-05	-0.00018	-0.000174	-0.000119	-0.000187	-0.00017	-0.000102	-0.000161	-0.000223	-0.000266	-0.000247	-0.000303	-0.000242
16.7327	-0.000258	-0.000125	-0.000106	-0.000521	-0.000375	-0.000463	2.9e-05	0.000316	6.8e-05	0.000184	5.7e-05	7e-06	2.4e-05	0.000234	2.5e-05	2.8e-05	0.000108	-0.000176	-0.000259	-7.5e-05	-0.000192	-0.000196	-6.2e-05	-9.7e-05	6e-06	-0.000189	-7.5e-05	-9.3e-05	-0.000137	-0.000205	-0.00025	-8.9e-05	-3.5e-05	-0.000199	-0.000207	-0.000237	-0.00016	-0.000182	-0.000107	-0.000115	-0.000126	-0.000195	-0.000218	-0.000272	-0.000314	-0.000233	-0.000293	-0.000294	-0.000387
17.2332	-0.000464	0.000142	0.000167	0.000213	9.1e-05	-5.3e-05	-0.000203	1e-05	-2.6e-05	-0.000247	1.1e-05	-0.000128	-7.1e-05	6.7e-05	-6.4e-05	0.000199	5.5e-05	-0.000119	-1.3e-05	-6.9e-05	6e-06	-5.5e-05	-0.000137	-9.8e-05	7.2e-05	-8.7e-05	-2.8e-05	-0.000173	-0.000231	-0.000245	-0.000256	-0.000192	-0.000224	-0.000219	-0.000188	-0.000286	-0.00035	-0.000216	-0.000221	-0.000247	-0.000314	-0.000186	-0.000258	-0.000255	-0.000183	-0.000158	-0.000336	-0.000318	-0.000398
17.7329	-0.00109	-0.000961	0.000426	-0.000188	-0.000113	-0.000535	-0.000442	-0.000322	0.000369	-0.00025	-0.000155	0.000111	-0.000138	-0.000327	-0.000218	2.8e-05	-0.000103	-0.000349	-0.000342	-0.000191	1e-05	4.9e-05	-0.000323	-0.000314	-1.3e-05	-0.000123	-7.2e-05	-0.000298	-0.000282	-0.000216	-0.000208	-0.000154	-0.000182	-0.000181	-0.000238	-0.000353	-0.000379	-0.000328	-0.000252	-0.000251	-0.00035	-0.000214	-0.000175	-0.000289	-0.000224	-0.00018	-0.000329	-0.000311	-0.000244
18.733	0.00116	-0.00015	-4.8e-05	-0.00037	0.000136	-0.00043	-0.000439	0.000421	-0.00048	-0.000264	4.9e-05	-6e-06	-1e-06	1.9e-05	0.000128	-0.000219	-0.000112	-0.000205	-0.000146	-8.7e-05	5.5e-05	5.5e-05	-9.4e-05	-0.000123	-0.000121	0.000152	2e-05	-7.3e-05	6.9e-05	4.2e-05	-0.000199	4.5e-05	-3.9e-05	-0.000176	-2.2e-05	-0.000134	-0.00015	-0.000108	-0.000153	-0.000148	-0.000245	-0.000256	-0.000278	-0.000157	-0.000143	-0.000297	-0.000226	-0.000295	-0.000121
19.7332	8.3e-05	-0.00029	-0.000874	-0.000671	-0.000582	-0.000551	-0.000185	0.00024	-0.000161	-0.000743	-0.000143	-0.000109	0.000206	0.000112	0.00015	-3.6e-05	-0.000162	-0.000322	-7.3e-05	-0.000243	-1e-06	3.2e-05	-0.000123	-0.000122	-3e-05	-0.000205	-9.1e-05	-0.000115	-0.000156	-0.000169	-0.000186	-2.8e-05	-0.000189	-0.000221	-0.000107	-0.000248	-0.000123	-0.000287	-0.000275	-0.000264	-0.000306	-0.000227	-0.000186	-0.000165	-0.000122	-0.000242	-0.000226	-0.000248	-8.5e-05
20.7325	0.000868	-0.000526	0.000286	-0.000166	-0.000228	1.3e-05	9.8e-05	4e-05	7.3e-05	-0.000226	-0.0001	0.000142	-8.8e-05	-9.7e-05	-7.4e-05	4e-06	-0.000325	-0.000274	5.5e-05	-1.9e-05	-0.000105	-0.000158	-0.000348	-0.000336	-9.1e-05	-0.000355	-4.6e-05	-0.00012	-0.000218	-0.000263	-0.000183	-7.2e-05	-0.000146	-0.000188	-0.000341	-0.000416	-0.00029	-0.000278	-0.000235	-0.000227	-0.00032	-0.000237	-0.000182	-0.000189	-0.000124	-0.000195	-0.00019	-0.000187	-0.000215
21.7327	0.000182	0.000398	-0.000311	0.000398	0.000153	3.3e-05	-0.00033	6.9e-05	-0.000225	-0.00016	3.4e-05	7.4e-05	0.000206	-7.2e-05	0.000143	-2.4e-05	-0.00027	-7.6e-05	-0.000101	-7.7e-05	0.000175	0.000132	0.000152	-0.000199	3.9e-05	-1.3e-05	-4.9e-05	-6.9e-05	-8.8e-05	-0.000161	-6.4e-05	-3.3e-05	-0.000103	-6.9e-05	-0.000289	-0.000367	-0.000278	-0.000241	-0.000165	-0.000137	-0.000282	-0.000283	-0.00021	-0.000248	-0.000273	-0.000209	-0.000231	-0.000285	-0.000333
22.7329	0.000677	-0.00047	-0.000188	-0.000799	-0.000437	3.8e-05	-4.7e-05	-4.5e-05	-3.8e-05	-0.000288	-0.000174	-0.000148	0.000267	-0.000251	-9.8e-05	-2e-05	0.000175	-0.00027	1.7e-05	3.5e-05	0.000123	8e-06	-6.3e-05	-5.6e-05	9.7e-05	-0.000159	-0.000139	-0.000261	-1e-06	-0.000138	-0.000188	-0.000104	-0.000205	-8e-06	-8e-06	-0.000134	-0.000179	-0.000236	-0.000185	-6e-05	-5.8e-05	-0.000169	-0.000116	-0.000122	-0.000198	-0.000236	-0.000189	-0.000281	-0.000282
23.733	0.000574	-0.000478	-0.000202	-1.5e-05	-0.000911	-0.000822	-0.0001	0.000546	-1.7e-05	-0.000209	7.4e-05	0.00039	-0.000366	-0.000454	-0.000193	-6e-06	6e-05	-0.000194	-0.00017	-0.000179	-0.000185	-0.000175	-0.000417	-0.000188	-0.000138	-0.000317	-0.000322	-0.000301	-9.8e-05	-6.4e-05	-0.000338	-9.3e-05	-0.000155	-0.000137	-0.000113	-0.000174	-0.000259	-0.000167	-0.00019	-9.8e-05	-8.3e-05	-0.000148	-0.000167	-0.000168	-0.000143	-0.000164	-0.000168	-0.000259	-0.000153
24.7332	0.000671	0.000288	0.000449	0.00031	1.8e-05	-0.00052	3e-05	1.8e-05	0.000378	0.000626	-6.8e-05	-0.000296	-0.000114	-3e-06	-9.7e-05	9.5e-05	-0.000146	-0.000139	0.000106	-2.6e-05	-6.6e-05	2.3e-05	-0.000127	-0.000169	-1.1e-05	-4.6e-05	-0.000102	-0.000199	-0.000154	-4.7e-05	-0.000125	5.2e-05	-0.000168	-0.000177	-0.000249	-0.000259	-0.00017	-0.000214	-0.000285	-0.000163	-0.00022	-0.000224	-0.000145	-0.000169	-0.000157	-0.000254	-0.000314	-0.000269	-0.000172
25.7325	-0.000503	-0.000993	-0.000824	-0.000953	-0.000197	-4.4e-05	0.000241	-3e-06	-0.00027	-0.000421	-0.000266	-0.000139	-0.000243	-0.000157	-3.7e-05	-0.000415	-0.00017	-6e-05	-0.00027	6.1e-05	-8.3e-05	-6.7e-05	-0.000107	-4.6e-05	3.8e-05	-1.8e-05	0.000115	-3.6e-05	-0.000135	-5e-06	1.5e-05	5.7e-05	-5.6e-05	-0.000123	-0.000135	-0.000232	-0.000117	-9.8e-05	-9.8e-05	-7.9e-05	-0.000231	-0.000181	-0.000136	-0.000167	-0.000148	-0.000259	-0.00014	-0.00021	-0.00017
26.7327	0.000516	0.000589	0.000331	0.00055	-8.1e-05	0.000258	0.00048	0.000654	0.000377	4.5e-05	8.2e-05	-0.000117	0.00018	-1.3e-05	-4e-05	-0.000288	-0.000155	-0.000272	0.000127	5.7e-05	6.2e-05	4.7e-05	7e-06	2.6e-05	0.000238	3.3e-05	0.000136	-3.2e-05	2.4e-05	1.5e-05	-3.6e-05	2.5e-05	4.5e-05	2.6e-05	-1.1e-05	1.2e-05	-9e-05	2.9e-05	-1.6e-05	8.8e-05	-2.2e-05	-2.9e-05	-2.6e-05	-5.6e-05	-0.00013	-0.000177	-9.1e-05	-0.000169	-0.000103
27.7329	-0.000152	-0.00045	0.000194	-0.00059	-0.000372	-0.000676	-0.000552	0.000386	-0.00041	8e-06	0.000205	0.000256	0.000251	5e-05	0.000161	-0.000336	-1.1e-05	-0.000231	0.000169	7e-05	-0.000201	-0.000172	-0.000402	-0.000295	9.5e-05	8.5e-05	-0.000123	-5.2e-05	-7.3e-05	-7.9e-05	-0.000167	-0.000133	-5.6e-05	-2.9e-05	-3.8e-05	-4e-05	-0.000251	-8.1e-05	-5.7e-05	3.7e-05	-0.000109	-7.9e-05	-8e-05	-0.000185	-0.000224	-0.000243	-0.000145	-0.000227	-0.000196
29.7332	-0.000201	-0.000465	-0.000316	-0.00045	-0.000103	0.00025	0.000129	0.000159	-0.000288	-5.5e-05	0.00021	0.000289	0.000284	-4.4e-05	-0.000102	-0.000296	-0.0003	-0.000118	-0.000197	-4.4e-05	2.1e-05	-3e-06	-0.000382	-8.1e-05	0.000158	1e-06	-1e-05	7.2e-05	5.8e-05	7.5e-05	5.4e-05	-7.2e-05	1.9e-05	-9e-06	-0.000183	-0.000189	-0.000134	-0.000154	-0.000141	-1.3e-05	-0.00013	-8.9e-05	-0.000168	-0.000107	-9e-05	-0.000126	-0.000147	-0.000105	-0.000115
31.7327	0.000105	0.000362	-1.8e-05	-0.000418	-5.3e-05	0.000343	-2.7e-05	0.000226	-0.000172	-0.00015	7.5e-05	0.000355	0.000179	5.6e-05	1.7e-05	-0.000158	-8e-06	0.000135	0.000217	6.3e-05	0.000252	0.000102	-5.3e-05	-5.4e-05	4.7e-05	-0.00012	-9.3e-05	4e-05	-5.2e-05	-3.8e-05	7.2e-05	-5.8e-05	-7.3e-05	-0.000189	-0.000272	-0.000197	-0.000206	-0.000166	-0.000215	-0.000198	-0.000164	-1.2e-05	-0.000179	-0.0002	-0.000156	-8.1e-05	-0.000199	-0.000201	-0.000167
33.733	0.000436	0.000468	0.000332	-0.000357	-0.000106	7.5e-05	-0.000134	6.3e-05	-0.000285	-0.000502	-0.000164	0.000376	0.000214	-0.000141	2.5e-05	0.000187	0.000144	-8.9e-05	0.000184	5.2e-05	0.000189	0.000114	-4.4e-05	-0.000181	-0.000103	-3.2e-05	-0.000202	-0.000128	-0.000133	-0.000181	-0.000145	-0.000166	-0.000263	-0.000305	-0.000237	-0.000165	-0.000183	-0.000113	-0.000184	-0.000246	-0.000253	-0.000101	-0.000135	-0.000154	-0.000147	-0.000141	-0.00014	-0.000191	-0.000153
35.7326	0.000493	0.000339	0.000605	0.000119	0.000403	-9.1e-05	2.5e-05	-0.000117	-0.000311	-0.000569	-9.1e-05	0.000206	0.000315	0.000258	0.000125	1.1e-05	5.1e-05	-0.0001	0.000199	0.000124	0.000234	0.000167	-0.000131	-0.000238	-9.2e-05	9e-06	-0.000244	-0.000328	-0.000145	-7.5e-05	-3.9e-05	-0.00013	-0.000293	-0.000211	-0.000149	-0.000126	-9.3e-05	-1.6e-05	-0.000149	-0.000187	-0.000174	-0.00025	-7.6e-05	-8.8e-05	-0.000169	-0.000189	-0.000149	-0.00014	-8.1e-05
37.7329	-0.000163	-0.000126	0.000192	-0.000399	-0.000179	-0.000257	1.9e-05	-5.2e-05	-7.4e-05	-0.000297	-0.00026	-0.000195	0.000456	0.00013	-0.000141	-0.000108	3.9e-05	-5.6e-05	-3e-05	-4.2e-05	-6.7e-05	-5.3e-05	-0.000285	-0.000181	0.00023	6.4e-05	-7.1e-05	-6.2e-05	-8.7e-05	6.7e-05	-2e-06	-0.000157	-0.000199	-0.000192	-0.000237	-0.000173	-0.000169	-5.1e-05	2.6e-05	3.7e-05	-0.000141	-0.000211	-0.000197	-0.000158	-0.000243	-0.000135	-0.000124	-0.000147	-0.000101
39.7332	-0.000606	-0.000649	-0.000499	-0.000625	-0.000524	-0.000131	-2.8e-05	0.000108	-0.000197	-0.00027	-9.9e-05	-7.4e-05	0.000179	-9.9e-05	-0.000159	-0.000187	-3.8e-05	-0.000248	-1.3e-05	5.1e-05	-2.7e-05	8.5e-05	-0.000205	-0.0001	0.000258	-0.000103	5.5e-05	1.6e-05	-2.7e-05	-7.5e-05	-9e-05	-5.3e-05	-0.000156	-0.000151	-0.00023	-0.000131	-0.000306	-0.000319	-3.4e-05	-0.000137	-0.000105	-9.4e-05	-0.000199	-0.000216	-0.000148	-0.00019	-0.00022	-0.000138	-0.000186
41.7327	-0.000521	-0.000839	-0.0003	-0.000801	-0.000317	0.00012	9.6e-05	0.000217	-1.3e-05	-0.000265	-4e-06	0.000207	-6e-06	5.4e-05	9.5e-05	-0.000214	-0.000367	-0.000158	3.8e-05	5.2e-05	-7.5e-05	-0.000108	-0.000324	-0.000166	0.000134	-3.9e-05	2e-05	-6.5e-05	-9.1e-05	-1.3e-05	2.3e-05	0.000185	4.9e-05	-3.9e-05	-0.000189	-0.000115	-0.000213	-0.000292	-0.000166	-0.000171	-8e-05	-1.3e-05	-0.000171	-0.000177	-0.000168	-0.000176	-0.000249	-0.000214	-0.000198
43.733	-0.000174	-0.0002	-7.3e-05	-0.000699	-0.000264	-0.00013	0.000233	0.000195	-8.5e-05	0.000222	0.000159	-9.4e-05	0.000377	0.00015	0.000271	0.000105	-0.000197	0.0001	5e-06	-4.6e-05	-4e-05	9.4e-05	-7.1e-05	-5.7e-05	9.8e-05	1.4e-05	-1e-06	-3e-05	-1.2e-05	5.1e-05	2.8e-05	0.000193	3.2e-05	-9e-06	-0.00014	-0.000126	-8.3e-05	-7.3e-05	-0.000102	-4.1e-05	-6.6e-05	-8e-06	-0.000163	-0.000143	-0.000137	-0.00017	-0.000186	-0.000185	-0.000128
45.7326	-0.000294	0.00022	0.000427	4.9e-05	-0.000468	1.1e-05	0.000381	0.000244	7.3e-05	0.000379	0.000204	-8.1e-05	0.00021	-6.7e-05	2.8e-05	0.000102	0.000211	0.000233	0.000129	-0.000102	-3.1e-05	0.000252	2.7e-05	1.6e-05	-4.4e-05	0.000149	2.8e-05	0.000128	7.3e-05	7.1e-05	0.000138	8.3e-05	5.1e-05	-1.2e-05	-0.00015	-5.6e-05	8e-06	-7.9e-05	2.1e-05	-1.4e-05	-2.1e-05	6.8e-05	-0.000112	-0.000106	2.4e-05	-0.000139	-0.000138	-0.00024	-0.00016
47.7329	-7.6e-05	0.000538	0.000687	0.000113	-0.000441	0.000227	0.000294	0.000227	0.000384	0.00011	0.000239	0.000276	-4.7e-05	-0.000147	-0.000252	5.7e-05	0.000315	0.000225	0.000249	-1.9e-05	5.3e-05	0.000179	6.6e-05	6e-06	3.8e-05	0.000167	-6.5e-05	-1.1e-05	3.6e-05	-0.000112	-1.1e-05	-6.1e-05	-4.3e-05	-0.000148	-0.000188	-0.000126	-0.000164	-0.000222	-8.9e-05	-6.7e-05	-4.6e-05	-3e-06	-7e-05	-0.000124	-0.000174	-0.000215	-0.000131	-0.000196	-0.000241
52.7329	0.000661	-0.000367	3e-05	-0.000306	-0.000482	-0.000934	-0.000506	-0.000236	0.000167	1.7e-05	0.000293	-9.8e-05	0.000168	2.6e-05	-5.8e-05	-8.7e-05	-6.3e-05	-0.000208	-0.0001	-0.000349	-3e-05	5.5e-05	2e-06	-0.000284	-8.6e-05	2.3e-05	-0.000243	-0.000127	-3e-06	-3.4e-05	-0.000101	-2.6e-05	-8.6e-05	-0.000171	-0.000207	-0.000199	-0.000222	-0.000151	-0.00013	-0.000119	-0.000216	-0.000232	-5.9e-05	-0.000132	-0.00019	-0.000139	-0.000129	-0.000173	-0.000244
57.7329	0.000632	-0.000723	-0.000356	-0.00016	6e-05	0.000118	0.000261	0.000447	0.000376	0.000281	0.000243	0.000425	0.00086	0.000494	0.000222	0.000535	0.000104	3.3e-05	8.2e-05	-0.000486	-0.000252	-3e-05	7.8e-05	4e-05	-0.000122	-8.6e-05	1.5e-05	9.7e-05	-0.000123	-0.000144	-0.000214	7.4e-05	-3.6e-05	-0.000115	-0.000208	-0.000224	-9.2e-05	-9e-06	4e-06	-6.6e-05	-0.000258	-0.000213	-0.00015	-0.00022	-0.000103	-0.0001	-0.000137	-0.000103	-0.000169
62.7329	-0.000465	-0.000812	-0.000421	-7.6e-05	0.000185	1.7e-05	0.000371	6.2e-05	0.000261	0.000181	0.000148	2.5e-05	0.000313	0.000209	-0.000178	0.000158	9.1e-05	-0.000152	-4e-06	-0.000323	-0.00032	-3.3e-05	-0.000125	-0.000183	-5.6e-05	-0.000183	-0.000223	-0.000115	-9.8e-05	-6.6e-05	-0.000132	9e-06	-0.00012	-9e-05	-0.000146	-7.7e-05	-0.000122	-7.7e-05	-3.2e-05	-4.2e-05	-7.9e-05	-1.4e-05	7.3e-05	-0.000125	-0.000206	-0.00026	-9.8e-05	-7.4e-05	-9.2e-05
67.7329	-0.000276	-0.000606	0.000203	-0.000223	-0.000317	-0.000205	3.7e-05	0.000442	9e-05	-0.000341	-0.00042	-0.000356	5.5e-05	-0.000118	-0.000274	-0.000215	0.000212	-0.000363	-0.000397	-0.000317	-2e-06	8.1e-05	-1.1e-05	-0.000362	-1.3e-05	-0.000194	-0.000296	-0.000202	-0.000156	-0.000141	6.1e-05	5.8e-05	-0.000184	-0.000122	-0.00019	-0.000152	-0.000169	-0.000236	-8e-05	-6.3e-05	-7.6e-05	-2.3e-05	-5.2e-05	-0.000122	-0.000129	-0.000171	-4.6e-05	-9.4e-05	-0.000168
72.7329	0.000553	-0.000328	-0.000528	1.7e-05	6.5e-05	0.000552	0.000508	0.000616	-0.000326	-0.000673	-0.00019	-0.000121	0.00019	4.8e-05	0.000107	3.8e-05	-0.000367	-0.000426	-0.000331	-0.000172	9.9e-05	0.000151	-0.000111	6.1e-05	0.00016	-0.000256	-0.000213	5.5e-05	-6.8e-05	-2.8e-05	-4.1e-05	5.1e-05	3.1e-05	3.2e-05	-0.000165	-0.000148	3.9e-05	-0.000131	-0.000166	-0.000219	-3.9e-05	3.8e-05	4.1e-05	2e-06	-0.000142	-0.000146	-7.2e-05	-8.6e-05	-8.2e-05
77.7329	-1.1e-05	-0.000188	-0.000372	-0.000101	-4.8e-05	3.5e-05	0.000225	0.000154	-0.000537	-0.000211	9.2e-05	-3.2e-05	-5.7e-05	1.7e-05	6.9e-05	0.00035	0.000219	-3.5e-05	-4.4e-05	0.000301	0.000128	0.000346	-2.4e-05	0.000189	0.000166	-1.9e-05	4.5e-05	0.000108	0.000178	0.000123	0.000131	0.000146	0.00011	0.000105	-0.000147	1.6e-05	7.4e-05	5.1e-05	0.000104	-5.6e-05	-9.9e-05	-1.8e-05	4.7e-05	0.000107	-5.8e-05	-5.1e-05	-0.000106	-3.1e-05	-0.000127
82.7329	0.000252	9.7e-05	-3.5e-05	0.000174	9.3e-05	5.6e-05	6e-05	0.000459	0.000176	3e-05	-0.000274	0.000241	3.8e-05	2.5e-05	-8.1e-05	-5e-05	0.00035	1.5e-05	0.000142	0.000166	0.000172	7.7e-05	-0.000166	-0.000113	0.000171	2.2e-05	-0.000164	-0.000207	-6.7e-05	-9.6e-05	1.8e-05	1.8e-05	-0.000103	-4.3e-05	-0.0001	-0.000153	-1e-06	-3.7e-05	-2.4e-05	6.6e-05	-5e-06	-1e-05	0.000103	1.1e-05	-9e-06	-6.4e-05	-5e-05	-5e-06	-0.000115
87.7329	0.00073	-0.000154	0.000319	0.000407	0.000339	0.000127	0.000401	5.8e-05	-0.000594	-0.000689	-0.000195	-0.000118	-0.000255	-0.000456	-2e-05	-0.000286	0.000135	7.3e-05	0.000236	-0.000177	-2.6e-05	0.000113	0.000146	-4.6e-05	-0.000133	2.3e-05	-0.000104	-3e-05	0.000107	-5.3e-05	-8e-06	0.000201	3.7e-05	-3.7e-05	-0.000311	-0.000315	-0.000191	-0.0002	-0.000231	-0.000239	-0.000239	-6.2e-05	-7.3e-05	-0.000138	-0.000146	-0.000182	-6.9e-05	-0.000125	-0.000184
92.7329	0.00021	-0.000231	0.001	0.000122	-1.1e-05	-0.000268	0.000196	5.3e-05	-0.000396	-0.000619	-0.000347	-0.00011	9.7e-05	-0.000514	-0.00029	4.6e-05	-4.2e-05	-0.000228	-0.000124	-0.000363	3.9e-05	-7.4e-05	-0.000144	-0.000264	-0.000159	-0.000123	-0.000313	7.6e-05	4e-05	-0.000134	-0.000177	-2.7e-05	-0.000129	-5.3e-05	-0.000234	-0.000285	-0.000327	-0.000276	-0.000258	-0.00017	-0.00014	1e-06	-0.000117	-4e-05	-0.000106	-0.000195	-0.000106	-4e-05	-0.000126
97.7329	-0.000248	-0.00122	-0.000542	-0.000305	-0.000195	-0.000109	-0.000234	-0.000346	2.5e-05	-0.000327	0.000389	-5e-05	3.4e-05	0.00015	0.000118	-0.000163	-0.000146	-7.2e-05	4.1e-05	-0.000526	1.9e-05	0.000212	-5.1e-05	0.000138	0.000101	0.000199	-3.2e-05	0.00011	-0.000163	-9.2e-05	-4.2e-05	-0.000108	7.2e-05	3e-06	-0.000256	-2.4e-05	-0.000249	-0.000146	-0.000163	-0.000144	-0.000317	-1.9e-05	0.000107	-0.000135	-5.8e-05	-0.000122	-0.000111	-7.5e-05	-0.000102
117.731	-0.00033	7.5e-05	0.000118	0.000291	0.00022	-3.4e-05	0.000231	0.000571	0.000687	0.000598	0.000644	0.000422	-0.000176	0.000282	-0.000183	0.000335	-5e-06	-6.4e-05	-0.000219	-8.7e-05	0.000193	-2.7e-05	-0.000122	-2.1e-05	0.000202	6.9e-05	-0.000213	-0.000128	-0.000269	-0.000165	7.4e-05	-1.2e-05	1.8e-05	-0.000244	-0.000296	-0.000186	-1.6e-05	0.000114	-9.6e-05	2.4e-05	-0.000126	-0.000164	-0.000117	-0.000102	-0.000163	-6.8e-05	-4e-06	-0.000142	6.2e-05
137.732	-0.000433	-5e-06	5e-06	-0.000577	2.1e-05	-0.000792	2.6e-05	0.000184	0.000159	0.000102	9.3e-05	0.000153	0.000193	-0.000189	-0.000113	-0.000131	-1.4e-05	0.000261	0.000229	8e-06	9e-06	5.8e-05	-0.000214	-0.000149	-6.6e-05	4.9e-05	-3.9e-05	6.9e-05	-9.5e-05	3.2e-05	-8.3e-05	-0.000218	-0.000123	-0.000136	-0.000132	3.8e-05	4.7e-05	-5e-06	-0.000117	0.000103	8.7e-05	-6.1e-05	4.8e-05	6e-06	0.0001	1.9e-05	-6.2e-05	-4e-06	-3e-06
157.729	3.7e-05	1.9e-05	0.000566	-0.000387	-0.000147	0.000148	-0.000111	0.000451	9e-05	0.000162	-4.8e-05	0.000493	0.000586	0.000207	0.000225	0.000172	0.000106	0.000209	6.8e-05	-0.000179	0.000186	0.000199	-0.000219	6.6e-05	5.1e-05	5e-05	-2.9e-05	-7.1e-05	-9.7e-05	7.9e-05	-0.000111	-0.000285	-4.6e-05	-3.5e-05	-1.4e-05	-6e-05	1e-05	-0.000112	-0.000263	-7.8e-05	-0.000156	-0.000154	-7.5e-05	-0.000118	-0.00017	-0.000154	-6.5e-05	-0.000125	-9.3e-05
177.729	0.000947	0.000261	0.00101	9.2e-05	0.00065	0.000256	0.00022	0.000342	0.000104	-0.000296	0.000411	0.000564	0.000712	0.00027	0.000215	0.000199	0.00036	0.000305	0.000191	0.000117	0.000267	1.3e-05	-0.00025	-0.000178	6.8e-05	0.000203	0.000113	-3.1e-05	-0.000162	0.000142	3.7e-05	6.2e-05	-3.5e-05	-2.7e-05	-0.000116	-0.000142	-2.7e-05	0.000104	0.000199	4e-05	6.6e-05	3.7e-05	3.8e-05	-1.9e-05	4.9e-05	3.8e-05	0.000116	-3.4e-05	-3.7e-05
197.73	0.00013	-2e-06	0.000852	0.000616	0.000617	-0.000297	-8.8e-05	-3.3e-05	0.000342	0.00022	-3.3e-05	-5e-05	-8.8e-05	0.000134	0.000625	0.000537	0.000112	8.4e-05	0.000117	0.000238	7.5e-05	0.000325	0.000136	2.1e-05	0.000217	-2e-06	-0.000221	-0.000167	-0.000123	8.3e-05	0.00018	9.3e-05	5.5e-05	4.2e-05	5e-05	-7.7e-05	-7.9e-05	-5.2e-05	-2e-05	-1.4e-05	-9e-05	-9e-05	-8.1e-05	-4.4e-05	-3.6e-05	2.3e-05	0.000127	3.5e-05	2e-05
217.729	0.000838	-5.7e-05	4.4e-05	0.000139	-0.000119	-0.000396	-0.000246	7e-06	0.000312	-0.000109	-0.000349	5e-06	-0.000265	-4.7e-05	0.000112	-7.2e-05	0.000213	0.000131	5.5e-05	0.000289	0.000159	6.5e-05	1.7e-05	2.3e-05	0.000385	0.000277	-0.000148	0.000108	5.8e-05	1e-05	0.000387	0.000453	9e-05	5.4e-05	-0.000149	-1.8e-05	3e-06	0.000169	3.5e-05	0.00013	6e-05	-0.000111	1e-05	-9.8e-05	-1.7e-05	-1e-06	-5.4e-05	-0.000117	-4.6e-05
237.729	-0.000514	7e-06	-0.000241	-9.4e-05	-0.000263	5e-06	0.000524	5.3e-05	0.000585	-8.3e-05	0.000602	0.000548	0.000455	0.000188	0.000137	-2.9e-05	0.000287	0.000496	0.000195	-0.000129	5e-06	3.1e-05	-7.8e-05	-6.5e-05	6.9e-05	0.000279	0.000507	0.000409	0.000202	0.000332	0.000151	0.000104	7.2e-05	6.1e-05	2.2e-05	0.000155	2.3e-05	7.7e-05	2.2e-05	0.000165	0.00021	7.6e-05	9.1e-05	0.000134	0.000139	7.5e-05	0.000133	0.000156	0.000203
257.73	3e-06	-0.000556	-0.000349	0.0004	-0.000424	-3.3e-05	-0.000243	-0.000551	-0.000143	-0.000353	0.000106	-0.000119	6.1e-05	5.3e-05	0.00017	0.00021	-0.00011	-0.000142	-0.000104	1.7e-05	8.1e-05	-8.7e-05	0.00023	0.000108	0.000252	0.00031	8e-06	-3.8e-05	3.3e-05	-6.4e-05	-6.3e-05	0.000162	0.000176	-7.9e-05	-5.7e-05	-0.0002	4.7e-05	-1e-06	0.00016	0.000129	0.000129	3.8e-05	6.4e-05	9.5e-05	0.000145	-1.9e-05	-1.3e-05	-1.3e-05	3.5e-05
277.729	0.000838	-0.000133	0.000926	0.000443	-0.000206	-0.000301	2.1e-05	-0.000184	1.7e-05	-0.000278	5.8e-05	4.9e-05	-0.000168	9e-05	-8.1e-05	-1.7e-05	-0.00025	-8.6e-05	-0.000276	-0.00021	2.1e-05	-0.000112	1.9e-05	0.00022	0.000292	6.4e-05	-0.000101	0.000121	0.000183	8.3e-05	-0.000148	-0.000135	-2e-05	4.7e-05	-0.00012	-0.000227	-9.9e-05	-8.1e-05	-1.6e-05	6.9e-05	2.9e-05	1.2e-05	5e-05	-6.1e-05	2.6e-05	-5.2e-05	9.8e-05	-4e-06	9.1e-05
297.732	0.00103	-0.00046	0.000289	0.000299	-0.000395	1.6e-05	0.000779	-0.000349	0.000119	0.000398	0.000236	0.000269	0.000551	0.000302	-0.000222	-0.000114	-4.6e-05	-0.000113	-3.9e-05	4.9e-05	-2.7e-05	0.000247	0.000322	3.1e-05	0.000279	0.000257	-1.3e-05	8e-05	0.000112	-5.8e-05	-0.000125	0.000163	0.000166	6e-06	1.1e-05	-0.000259	-7.9e-05	-8.2e-05	7e-05	7.5e-05	-3.3e-05	3e-05	2.2e-05	2.4e-05	4.1e-05	3.1e-05	7.7e-05	0.000154	9.7e-05
317.734	0.00135	2.9e-05	0.00041	0.000604	3e-05	-0.000177	5.3e-05	0.00012	0.000272	0.00038	-0.000142	-0.000175	0.000462	0.000107	-4e-06	-0.000112	2.5e-05	-0.000271	0.00012	0.000255	0.000252	0.000165	0.000185	-4e-06	0.000222	0.000268	-2.8e-05	0.000186	6.2e-05	0.000402	7.4e-05	9.3e-05	0.0002	5e-05	-0.000102	-9.4e-05	-7.8e-05	9.6e-05	0.000211	7.5e-05	6.2e-05	-1.5e-05	2.1e-05	-4e-05	7.4e-05	-4.3e-05	2.3e-05	9.2e-05	1.7e-05
337.733	-0.000215	-0.000236	-0.000191	-0.000193	5.6e-05	0.000143	0.000203	0.000719	0.000352	0.000191	0.000118	0.000107	0.000146	-2.8e-05	5.3e-05	-0.000134	0.00011	0.000252	-2.4e-05	4.7e-05	0.000457	0.000209	-8.8e-05	-3.5e-05	8.1e-05	0.000257	1.6e-05	0.000173	4.9e-05	0.000139	0.000109	0.000107	0.000133	7.3e-05	8.7e-05	-1.8e-05	-3e-06	0.000153	0.000109	1.3e-05	-3.2e-05	6.3e-05	0.000151	2.3e-05	7.2e-05	0.00017	0.000128	5e-05	2e-05
357.734	0.000356	-0.000257	-0.00103	-0.000909	-0.000334	0.000236	2e-06	-0.000164	-0.000708	-0.000749	-0.000419	-3e-06	0.000143	-0.00017	-0.000118	0.00019	0.000459	0.000131	-0.000208	8.1e-05	0.000191	0.000221	5.6e-05	0.000193	0.00025	0.000205	7.7e-05	0.000239	0.000411	0.000378	0.000324	0.000194	0.000268	0.000316	0.000333	0.000252	0.000183	0.000243	0.000229	9.4e-05	6e-05	0.000228	0.000276	0.000173	0.000197	5e-06	5.7e-05	9.1e-05	4.9e-05
377.734	6.9e-05	0.000135	-0.00028	-0.000291	-0.00011	-0.00032	0.000271	0.000283	0.000656	0.000258	-0.000136	0.00046	0.000583	0.000233	0.00013	0.000208	0.000375	0.000476	0.000682	0.000438	0.000548	0.00103	0.000562	0.000504	0.000382	0.00027	0.000174	0.000153	0.000379	0.000464	0.000288	0.000112	5.7e-05	4e-05	0.000199	-5e-06	9.6e-05	0.000169	7.5e-05	8.3e-05	0.000149	0.00022	0.000187	6.4e-05	2e-05	-0.000111	-3e-06	-3.9e-05	-4.8e-05
397.73	-0.000299	0.000869	-0.000355	-0.000547	-0.000576	-0.000379	6.1e-05	6.1e-05	0.00018	-0.000158	0.000241	0.000625	0.000297	0.000204	8e-06	-0.000194	0.000503	0.000359	8.8e-05	-7.3e-05	-5.8e-05	0.000126	0.000315	8.1e-05	0.000448	0.000156	0.000142	4.9e-05	-7.3e-05	0.000144	8.1e-05	0.000152	2.3e-05	-0.00021	-3.9e-05	-9.7e-05	-7.4e-05	-0.000155	-0.000229	4.2e-05	4e-06	-6.1e-05	2.1e-05	3.1e-05	-4.1e-05	-9.4e-05	-0.000108	6.2e-05	5e-05
417.733	8e-06	-9.7e-05	-6.4e-05	0.000731	0.000164	0.000311	3.1e-05	-0.000523	-0.000176	3.3e-05	-9.5e-05	-0.000231	-0.000227	7.2e-05	-3.8e-05	-2.4e-05	-1e-05	-3.8e-05	2.7e-05	3.9e-05	3.5e-05	-6.7e-05	-0.000108	0.000102	0.000245	0.000101	-4.2e-05	-8.1e-05	0.000107	0.000217	9e-06	0.000324	0.000229	3.2e-05	-0.000147	0.000151	0.000106	0.000122	0.000145	4.1e-05	0.000144	-0.000101	-0.000107	-9e-06	0.000133	0.000127	0.000148	0.000162	0.000142
437.729	0.000815	0.000234	0.000362	-8.7e-05	0.000976	0.000485	-0.000266	0.000388	-0.000438	-0.000551	-0.000169	-0.000174	-5.2e-05	-0.000207	0.000164	-0.000104	-9.2e-05	-0.000364	-0.000216	2.2e-05	3.8e-05	0.000352	-0.000222	-0.000383	0.000134	0.000104	-3.4e-05	-7.5e-05	3.9e-05	0.000191	-2e-05	-0.000114	-3.6e-05	7.7e-05	-0.000187	-0.000212	-0.00015	6.1e-05	0.000142	-0.00012	-8.8e-05	-7.3e-05	-4.2e-05	-5.9e-05	-0.000156	5.2e-05	7.9e-05	-2.9e-05	-6e-06
457.735	0.00128	-0.000129	0.000167	0.000336	0.000739	0.000593	0.000538	7.3e-05	-5.3e-05	0.000278	0.000118	-0.000168	-1.8e-05	-0.000599	8.8e-05	2.8e-05	-1.3e-05	-0.000421	-0.000368	-7.6e-05	-0.000175	-4.6e-05	-0.000126	-7.9e-05	-6.6e-05	0.000198	-6.6e-05	-0.000156	-0.00018	-0.000231	-0.000215	3.3e-05	6e-06	-0.000158	-0.000246	-0.000335	-0.000115	3e-05	-2.9e-05	-9.2e-05	-7.6e-05	-9.6e-05	-1.6e-05	3.7e-05	8e-06	2.7e-05	-7.3e-05	1.9e-05	-4.9e-05
477.729	-6.4e-05	-0.000724	-0.000493	-0.000533	0.000238	-2.3e-05	-0.000324	0.000266	-0.00023	-0.000368	-0.000288	-0.000568	-8.8e-05	0.000145	-8.2e-05	-0.000299	9e-06	3.3e-05	-1.5e-05	-5.1e-05	-0.000187	5e-06	0.00033	0.000105	0.000186	0.000143	2e-06	-0.000157	-0.000251	8.1e-05	0.000145	0.000216	0.000143	-5.4e-05	-1.8e-05	1.9e-05	-0.000181	-5.3e-05	-2e-06	-4.4e-05	-0.000186	-0.000122	-0.000138	-0.000244	-5.7e-05	4e-06	-8.2e-05	-0.000107	-0.000132
497.734	-0.00108	-0.000998	0.000187	-0.000226	-0.000352	-0.000815	0.000656	-3.2e-05	-6.6e-05	-0.000154	-0.000369	-0.000212	-2.2e-05	0.000502	0.000139	-0.000634	-0.000543	8.9e-05	-1.1e-05	-0.000158	-0.000266	-0.000107	-0.000274	3e-05	0.000104	-0.000261	-0.000192	-0.000205	-0.000199	1.7e-05	-8.5e-05	-5.4e-05	-0.00019	-0.000272	-0.000116	-0.000244	-0.000207	-0.000132	-0.000112	-2e-05	-0.000192	-0.000133	-7.3e-05	-0.000193	-0.00019	-0.000198	-2.6e-05	-1.5e-05	-4.3e-05
517.729	0.000982	0.00049	6.9e-05	0.000415	-0.000182	-9.1e-05	0.000152	-8e-06	-0.000207	-9.9e-05	0.000137	0.000234	-6.1e-05	-4.4e-05	-0.000178	7.2e-05	4.1e-05	-0.000469	-0.00045	-0.000553	-0.000201	-5.5e-05	-0.000144	-2.1e-05	-9.5e-05	-0.000179	-1.6e-05	-2.3e-05	-0.000281	-0.000181	-4e-06	3.2e-05	-8.6e-05	-0.000224	-8.7e-05	-0.000248	-0.000281	-0.000282	-4.8e-05	1.5e-05	-1.5e-05	-1e-06	-1e-06	1.6e-05	-7.6e-05	-0.000212	-6.6e-05	4.6e-05	0.000134
537.728	-0.000319	-0.000903	-0.000669	0.000225	-0.000353	-8.7e-05	6.2e-05	-0.000135	-3.1e-05	-9e-05	-0.000259	-0.000115	0.000151	0.000285	0.000418	0.000102	5.5e-05	0.000143	0.000304	4.5e-05	0.000103	-5e-06	7.7e-05	-4.8e-05	0.000132	-4e-05	-0.000141	-9.7e-05	6e-06	5e-06	-0.000117	2.7e-05	-3.4e-05	-5.6e-05	-0.000252	-0.000133	-0.000258	-0.000319	-0.000127	-0.000183	2.3e-05	-1.5e-05	-0.000193	-6.3e-05	-3.3e-05	-0.000104	-0.000124	-0.000256	-8.1e-05
557.728	4e-06	-0.000947	-0.000879	-0.000144	-0.000308	-0.000714	-0.000902	-0.000264	0.000315	9e-06	-5.5e-05	-0.00056	0.000182	0.000156	-8.5e-05	-0.000119	-6e-06	-0.000116	5.6e-05	0.000181	0.000194	0.000199	-0.00012	-0.000174	1.2e-05	4.2e-05	-0.000143	-4.9e-05	-0.000114	-8.3e-05	8.2e-05	1.7e-05	-0.000212	-0.000188	-0.000273	-0.000223	-0.000224	-0.000211	-0.000121	-8.7e-05	-0.000169	-8.1e-05	-0.000102	-0.00017	-0.000176	-0.000281	-0.000235	-0.000148	-0.000216
577.73	0.000338	-0.000849	0.000179	-0.000332	-0.000188	0.00029	0.000101	9.9e-05	-0.000187	-0.000602	-0.000392	0.000272	1.6e-05	3.3e-05	4.6e-05	-0.000159	-0.00055	-0.000616	-0.000441	-0.000299	-0.000202	6.8e-05	-0.000407	-0.000317	-4e-05	-8.6e-05	-0.00014	-0.00031	-0.000406	-0.000328	-0.000118	-9.8e-05	-0.000531	-0.000367	-0.000364	-0.000338	-0.000334	-0.00034	-0.000249	-0.000295	-0.000221	-0.000239	-0.000468	-0.000384	-0.000261	-0.00023	-0.000328	-0.000327	-0.000177
597.728	-0.000647	-0.000455	0.000456	0.000544	-2.5e-05	0.000267	5.7e-05	0.00035	-0.000184	-0.000263	0.000142	-3.2e-05	-0.000282	-3.3e-05	-0.00011	-6e-05	0.000176	-2.6e-05	1.3e-05	0.000123	7.4e-05	-0.000317	-0.000106	-5.1e-05	-0.000157	-0.000337	-2.6e-05	-0.000153	-0.000183	-0.000329	-0.000172	-0.00023	-0.000247	-0.000232	-0.000355	-0.000258	-0.000326	-0.000153	-0.000256	-0.000269	-0.000271	-0.000158	-0.000163	-0.000279	-0.000391	-0.000228	-0.000236	-7.2e-05	-7.7e-05
617.728	-0.000366	-0.000578	-9.7e-05	-0.000857	-0.000616	-0.000639	5.9e-05	0.000383	0.000231	1.6e-05	1.8e-05	-0.0002	0.000432	0.000228	0.000277	-7e-06	0.000445	0.000218	0.000124	-0.000204	0.000281	-0.000155	1.8e-05	0.00034	0.000359	3.1e-05	3e-05	-8.6e-05	-0.000142	-0.000143	2.7e-05	0.000151	1.2e-05	3.9e-05	-3e-05	-0.000335	-0.000157	-9e-05	-1e-06	-4.4e-05	-0.000136	-0.000201	-3e-05	-6.4e-05	-0.000111	-0.00016	-0.000241	-0.000151	-0.000172
637.728	-0.000202	-0.000544	-0.000394	-0.00085	2.2e-05	-0.000464	1.7e-05	0.000254	-0.000234	-0.000516	-0.000396	-0.000122	-0.000461	-0.00037	-8.5e-05	-0.000213	-0.000313	-0.000137	9.2e-05	-0.000203	-0.000173	-0.000134	-0.000283	-0.000464	-0.000197	-3e-06	-0.000313	-0.00027	-3.1e-05	-0.000286	-0.000235	-0.000244	-0.000311	-0.000371	-0.000448	-0.000301	-0.000252	-0.000421	-0.000288	-0.000262	-0.000293	-0.000295	-0.000291	-0.000274	-0.000228	-0.000141	-0.000113	-0.000241	-0.000212
657.733	-0.000461	-0.000219	0.000428	-4.7e-05	-0.000393	-7.7e-05	-0.000228	-0.00025	-0.0004	-0.000389	-0.000211	-0.000388	-0.000362	0.000107	7.4e-05	-0.000307	-0.000167	-0.00028	-0.000278	-0.000178	2.8e-05	0.000124	8.1e-05	-0.000186	-0.000406	-9.5e-05	-0.00028	-0.000231	-0.00012	-0.000211	-0.000144	-0.000114	-0.000102	-0.000183	-0.000314	-0.00035	-0.000354	-0.000307	-0.000305	-0.000197	-0.000259	-0.00012	-0.000134	-0.000188	-0.000171	-0.000151	-0.000125	-0.000321	-0.000225
677.728	-0.000209	6.7e-05	0.000431	-0.000288	-0.000544	-0.000571	-0.00068	-0.000358	-1.6e-05	-9.4e-05	-0.000228	-0.000244	-0.000126	-0.000551	0.000111	0.000166	5.4e-05	6.5e-05	0.000164	4.8e-05	0.000163	0.000406	0.000237	-9e-06	-1.1e-05	-4.6e-05	2e-06	4.9e-05	1.5e-05	-4.1e-05	-8.1e-05	-2.9e-05	7.1e-05	-0.000149	-3.6e-05	-9.7e-05	-0.000256	-0.000119	-4.5e-05	-5e-06	-0.000151	-8e-06	-5.5e-05	-0.000174	-0.000254	-0.000264	-0.000159	-0.000167	-0.000206
697.728	-0.000204	-0.000732	-0.000978	-0.000522	-0.000249	-0.000821	-0.000498	-0.000764	-0.00114	-0.00118	0.000392	-8.7e-05	-0.00095	-0.000632	-0.000344	-0.000418	-0.000477	-0.000541	-0.000533	-0.000131	-0.000111	-5.3e-05	-2.9e-05	-0.000327	-0.000162	-0.000198	-0.00017	9.2e-05	6e-05	3.2e-05	-0.000193	-8.4e-05	-0.000182	-8.1e-05	-0.000357	-0.000157	-0.000242	-4.2e-05	-0.000148	-2.8e-05	-1.2e-05	3.5e-05	-3e-06	-0.000145	-0.000182	-0.00019	-0.000186	-0.000281	-0.000233
717.729	0.000187	-8.5e-05	0.000252	-0.000421	-0.000516	0.00019	4.4e-05	-3.7e-05	-0.000239	-0.000407	0.000223	9e-05	-0.000501	-0.000127	0.000201	-0.000133	-0.000134	-0.000212	-0.000182	0.000441	0.000288	0.000439	-5.2e-05	0.000123	0.000201	-9.5e-05	0.000197	5.7e-05	7.1e-05	-5.4e-05	-0.000108	-4.3e-05	-0.000131	-0.000139	-0.000283	-0.000171	-0.000248	-0.000215	-0.0002	-0.00016	-0.000203	-4e-05	2.2e-05	2.6e-05	-0.000171	-0.000125	-7.8e-05	-4.7e-05	-0.0001
737.735	0.000383	0.000452	-0.000259	0.000634	-1e-05	-1e-05	0.000709	-3.3e-05	-0.000194	-0.000231	0.00044	0.000419	-0.00032	-0.000202	0.000288	0.000272	0.000409	0.000262	0.000206	0.000112	0.000177	-1.1e-05	0.000136	-0.000258	-0.000166	-5e-06	0.000261	0.000255	0.000275	0.000226	-4.9e-05	0.000103	0.000181	0.00016	-0.000132	-0.000126	0.000197	-9e-06	-8.1e-05	-8.6e-05	-0.000158	5e-06	-9.1e-05	-7.9e-05	-0.000142	-0.000112	-0.0001	-0.000157	-0.000244
757.734	0.000215	2e-05	0.000253	0.000274	0.000314	0.000123	-0.000288	-3.7e-05	-0.000652	-0.000708	-7.4e-05	0.000259	0.000115	0.000514	0.000129	3.9e-05	-0.000133	-0.000154	-0.000239	-0.00014	0.000167	0.000281	0.00025	-6.3e-05	0.000306	2.4e-05	-0.000117	-3.3e-05	-0.000115	-0.000123	3e-05	0.000205	0.000112	-0.000101	-0.000393	-0.00031	-0.000169	3.3e-05	-1.2e-05	-9e-05	-7.9e-05	-7e-06	-0.00015	-1.1e-05	-2.9e-05	-6.6e-05	-7.3e-05	-2.4e-05	5.6e-05
777.728	-7.1e-05	-2.8e-05	0.000307	0.000673	5.6e-05	-2.1e-05	0.00039	-9.7e-05	0.000361	0.000271	-0.000192	-0.000166	-0.000335	0.000151	0.000142	2e-05	-4e-06	-0.000114	0.000289	-5.2e-05	0.000175	0.000272	0.000253	0.00018	0.00013	2.5e-05	-6.4e-05	9.9e-05	7.6e-05	0.000168	-0.000134	5.8e-05	-0.000196	3.6e-05	-3.7e-05	-9.6e-05	7e-06	0.000127	5e-05	9.4e-05	6.2e-05	-3.9e-05	0.000139	4.9e-05	-0.000125	-0.000112	-6.8e-05	-1.5e-05	3.7e-05
797.724	0.000562	-9.3e-05	-0.000553	-0.000782	-7.6e-05	9.1e-05	0.000531	0.00053	-0.000157	-5e-05	2.7e-05	0.000119	-8.6e-05	0.000374	-3.3e-05	0.000105	2.5e-05	-0.000216	0.000167	0.000107	-5.9e-05	7.7e-05	0.00036	-5.6e-05	-6.9e-05	-6.2e-05	-9.6e-05	-0.000139	0.000194	0.000211	-0.000115	8.8e-05	0.000165	0.000247	5.3e-05	-1.4e-05	-7.9e-05	-9.5e-05	-9.3e-05	4.8e-05	-1.5e-05	0.000132	0.000167	-3.3e-05	-6.3e-05	-0.000189	-1.7e-05	5.7e-05	0.000108
817.726	-0.000673	0.000211	0.000103	-0.00032	-0.000426	-0.000761	-5.1e-05	-0.000155	-1.3e-05	0.000205	0.00023	0.000326	3.1e-05	0.000127	-6e-06	-0.000213	6.6e-05	2.2e-05	5e-05	-0.000128	-6.2e-05	1.7e-05	-0.000245	0.000163	0.000163	-0.000146	-3e-05	2.4e-05	6.4e-05	0.000109	3e-05	-6.4e-05	0.000348	-4e-06	-0.000166	-0.00021	0.000202	6.1e-05	1.8e-05	0.000139	0.000102	0.000143	0.000124	0.000173	0.000135	7.6e-05	0.00017	0.000123	0.000176
837.725	0.00047	-0.000177	0.000674	0.000312	0.000882	0.000649	0.000186	-0.000109	0.000297	-5.1e-05	0.000293	0.000353	0.0004	0.000173	5.4e-05	0.000327	0.000213	0.000256	0.000503	0.000291	0.000162	0.000436	0.000504	0.000219	0.000538	0.000313	0.000189	0.000205	8.7e-05	9e-06	-3e-06	0.000444	0.000186	2e-05	-6e-06	0.000101	0.000316	0.000267	0.000202	0.000188	0.000105	9.3e-05	0.000135	0.000212	7e-05	0.00017	0.000194	0.000153	5.2e-05
857.725	0.000675	1.7e-05	0.000357	-0.000184	-1.8e-05	0.000163	0.000166	-0.000278	-0.000109	-0.000434	0.000176	0.000191	-0.00039	-0.00016	-4.2e-05	-0.000306	8e-06	-7.1e-05	-0.00024	-0.000237	-0.000451	-0.000332	-0.000475	-0.000333	9.5e-05	4.5e-05	-6.8e-05	-0.000234	-5.2e-05	-6.3e-05	-7.5e-05	0.000139	-1.4e-05	-0.000158	-0.000116	-0.000254	4.1e-05	0.00016	0.000116	4.4e-05	-2.2e-05	7.1e-05	3.1e-05	-6.6e-05	1.9e-05	0.000187	0.000165	6.5e-05	0.000154
877.725	0.00107	0.000114	0.000284	0.000667	0.000101	-3e-06	0.000428	0.000579	1.5e-05	-0.00017	-0.000107	0.000132	-0.000296	0.000165	0.000124	-8.4e-05	-7.5e-05	0.000143	0.000296	0.000101	-0.000168	-0.0002	8.6e-05	0.00027	0.000283	0.0004	0.000157	9.7e-05	0.000235	0.000408	0.000259	9.6e-05	0.000192	8.9e-05	0.000102	0.000123	0.000298	0.000444	0.000156	0.000153	0.000189	0.000101	0.000161	0.000316	0.000116	0.000212	6.2e-05	0.000208	0.000196
897.733	0.000172	-0.000341	0.0011	5.1e-05	-0.000559	-0.000504	0.000314	0.000445	0.000543	3.4e-05	0.000613	0.000606	0.000637	9e-05	0.000312	0.000293	-0.00026	0.000105	0.000216	0.00022	9.1e-05	0.000183	0.000249	0.000545	0.00035	0.000359	0.000405	-8.5e-05	2.9e-05	0.000244	0.000428	0.000292	-2.4e-05	5e-05	0.000122	0.0002	0.000239	0.000205	0.000265	0.000228	9e-05	0.000106	0.000118	0.000184	0.000167	0.000237	0.000111	0.000194	0.000238
917.735	0.000713	0.00113	2e-06	0.000229	0.000283	0.000842	0.00111	0.000452	0.000373	0.000566	0.00042	0.000358	0.00043	0.000432	0.000553	0.000185	0.000524	0.000154	0.000276	0.000398	0.000255	0.000503	1.7e-05	0.000437	0.000212	0.000182	0.000121	0.000172	3.7e-05	0.000114	0.000394	0.00025	0.000214	0.00028	0.000284	0.00014	0.000209	0.000376	0.000352	0.000419	0.000291	0.000344	0.000528	0.000503	0.000396	0.000255	0.000435	0.000474	0.000292
937.735	0.000743	4.9e-05	0.000518	0.000221	2.6e-05	0.000342	0.000603	0.000613	-0.000314	0.000318	0.000504	0.000472	0.000502	0.000486	0.000668	0.000345	7e-06	0.000188	0.000527	0.000648	0.000547	0.000624	0.000432	0.000457	0.000603	0.000621	0.000519	0.000471	0.000522	0.000447	0.000377	0.000279	0.000137	0.000218	-2e-06	0.000376	0.000352	0.00036	0.000367	0.000285	0.000208	0.000304	0.000364	4.8e-05	0.000253	0.000261	0.000258	5.3e-05	0.000238
957.726	0.000252	0.000752	0.000317	-0.000273	6e-05	0.000571	-0.000149	0.000532	0.000164	-0.000419	0.000223	9e-06	0.00018	0.000303	-0.000187	6.6e-05	0.000709	0.0005	0.000189	1.5e-05	0.000396	0.000418	0.000268	0.000122	0.000132	0.000206	0.000271	0.00029	0.000137	4.9e-05	8.7e-05	0.000293	0.000126	-3.9e-05	2.1e-05	6e-05	0.000127	0.000154	0.000295	0.000346	0.000348	0.000335	0.000334	0.00031	0.000345	0.00031	0.000388	0.000332	0.000326
977.737	0.000147	-0.000119	-7.8e-05	0.00079	0.000698	0.000647	0.000625	0.000324	0.000403	9.3e-05	0.000226	-0.000129	0.00029	0.000442	0.00064	0.000449	0.000404	0.000287	0.00039	4.9e-05	0.000266	0.000332	0.000422	0.000389	0.000632	0.000353	0.000348	0.000254	0.000335	0.000302	0.000445	0.000354	0.000114	0.000157	0.000226	-1.2e-05	4.7e-05	0.000221	0.000199	0.000156	0.000314	0.000263	0.000277	0.00031	0.00016	0.000135	0.00034	0.000399	0.000418
997.729	0.000573	0.000107	-0.000142	-0.000199	4e-05	0.000327	0.000591	0.000453	0.000829	-0.000172	0.000356	0.000296	0.00017	-0.000146	-0.000248	0.000495	0.000344	-5.9e-05	0.000101	-7.3e-05	9.2e-05	0.000531	0.000302	0.000409	0.000357	0.000482	0.000311	0.000337	0.000272	0.000286	0.000207	0.000234	0.00051	0.000223	0.000172	0.000222	0.000318	0.000345	0.000351	0.000375	0.000303	0.000215	0.000313	0.000402	0.000294	0.000349	0.000478	0.000321	0.000216
1017.74	0.000396	0.000255	0.000775	0.0011	-6.9e-05	8.6e-05	0.000837	0.00045	0.000307	0.000394	0.000116	0.000549	0.000471	-0.000257	-0.000357	0.000213	0.00048	-0.000369	-0.000144	8.1e-05	0.000444	0.000554	0.000141	6.1e-05	0.000307	0.000335	8.9e-05	0.000313	0.000272	0.000377	0.000196	0.000183	0.000111	0.000154	0.000336	0.000418	0.000283	0.000351	0.000542	0.000561	0.000237	0.000154	0.000386	0.000422	0.000367	0.000329	0.000386	0.000522	0.000495
1037.73	0.000652	-0.0006	0.000494	0.000779	-2.4e-05	-0.000249	-0.000269	-0.000441	-0.000453	-0.000913	1.5e-05	0.000204	-1.3e-05	7.2e-05	0.000122	-0.000144	0.000191	9.7e-05	1.3e-05	4.6e-05	0.000319	0.000324	0.000155	0.000135	0.000322	0.000385	0.000479	0.000324	0.000371	0.000423	0.000204	0.000369	0.000289	0.000349	0.000444	0.000365	0.00037	0.000442	0.000454	0.000484	0.000481	0.000423	0.000472	0.000435	0.000433	0.000416	0.000518	0.000539	0.000504
1057.74	9.9e-05	-0.000201	0.000409	0.000489	0.000202	-0.000685	0.000353	0.000431	0.000651	-1.6e-05	0.000364	0.000433	0.000285	-5.5e-05	0.000272	0.000755	0.0004	0.000208	0.00055	0.0004	0.000629	0.000185	0.000287	0.000558	0.000459	0.000347	0.000332	0.000279	0.000287	0.000347	0.000334	0.000202	0.000231	0.000199	0.000172	6.8e-05	0.000173	0.000225	0.000275	0.000171	0.000136	7.6e-05	0.000262	0.000386	0.000342	0.000353	0.000457	0.000434	0.000451
1077.74	-0.00104	-0.00025	0.000272	-1.9e-05	-7.5e-05	-0.000301	0.000212	0.000112	-0.000314	0.000127	0.000362	-2.8e-05	1e-05	0.000211	0.000111	9.9e-05	5e-05	0.000171	7.3e-05	3.1e-05	0.000397	7.5e-05	0.000217	0.000495	0.000518	0.000244	0.000334	0.000377	0.000175	0.000222	0.000505	0.00044	0.000425	0.000306	0.000293	0.000332	0.000312	0.000428	0.000332	0.000641	0.000396	0.000553	0.000459	0.000527	0.000469	0.000465	0.000555	0.000606	0.000675
1097.74	0.000273	-0.000411	3.8e-05	-8.4e-05	-0.000153	0.000291	8.6e-05	-0.000102	-0.000239	-0.000509	-0.000431	6.9e-05	-0.000143	-0.000139	5.4e-05	0.000498	-0.000121	8.1e-05	0.000301	-7.3e-05	0.000173	0.000325	3.7e-05	0.000229	0.000243	0.00011	0.000103	0.000161	0.000335	0.000201	0.000317	0.000202	5.4e-05	0.000135	0.000231	0.000266	8.4e-05	0.000315	0.000252	0.000397	0.000488	0.000467	0.00032	0.000332	0.000456	0.000393	0.000489	0.000528	0.000489
1117.72	5.2e-05	-0.000465	0.00067	-0.000468	0.00029	0.000396	0.000311	0.000242	-2.3e-05	0.000317	-0.000334	4.4e-05	0.000322	0.000275	0.000111	0.000251	7.1e-05	0.000182	0.000374	0.000326	0.000272	0.000367	0.000394	0.000254	0.000221	0.000483	0.000685	0.000116	6.7e-05	0.00019	0.000178	0.00011	0.00012	0.00031	0.00016	0.000136	0.000366	0.000283	0.000248	0.000386	0.000339	0.000566	0.000523	0.00037	0.000335	0.000454	0.000427	0.000428	0.000514
1137.73	-0.000341	-0.000175	0.000505	0.00067	0.000288	0.000426	-0.000423	0.000311	0.000337	9.3e-05	-0.00028	0.000198	0.000266	0.000219	0.000495	0.000759	0.000407	0.000339	0.000408	0.0003	0.000649	0.00087	0.000342	0.00021	0.000271	0.000104	0.000445	0.000389	0.000386	0.000669	0.000422	0.000574	0.000524	0.000619	0.000538	0.000493	0.000428	0.00036	0.000452	0.000413	0.000416	0.000571	0.000583	0.000411	0.000447	0.000453	0.00047	0.000307	0.000344
1157.73	0.000381	0.000127	0.000694	0.000494	-0.000199	0.000465	0.00127	0.00107	0.000305	-0.000351	4.7e-05	0.000505	0.000727	0.000298	0.000211	0.000149	2.8e-05	0.000231	0.00067	0.000597	0.000914	0.000725	0.000167	0.000495	0.0006	0.000184	-0.000146	0.000236	0.000422	0.000567	0.000559	0.000578	0.000488	0.00017	0.000538	0.000316	0.000191	0.000206	0.00037	0.000543	0.00054	0.000393	0.000463	0.000442	0.000533	0.000444	0.000461	0.000352	0.00038
1177.74	0.000291	0.000261	0.000313	0.000585	0.000147	0.000485	0.000219	0.00013	-8.5e-05	-9.8e-05	0.000281	0.000445	0.000314	0.000599	0.000548	0.000443	0.000771	0.000456	0.000649	0.000828	0.000621	0.000498	0.000276	0.000551	0.000628	0.000666	0.000478	0.00053	0.000665	0.000588	0.000582	0.000657	0.00055	0.000505	0.000521	0.000496	0.000488	0.000495	0.000541	0.000502	0.000357	0.000406	0.000497	0.000451	0.000402	0.000384	0.000443	0.000495	0.000367
1197.74	0.000208	-5.1e-05	-0.00022	0.000241	-0.000337	0.000344	0.00059	0.000282	0.000214	0.000113	-0.000184	-0.000186	-0.000184	9.8e-05	9.2e-05	0.000129	-0.000171	-0.000226	-0.000456	-0.000186	0.000317	0.00015	0.000303	8.5e-05	1.8e-05	-0.000146	0.000256	0.000369	0.000304	8.4e-05	0.00031	0.000322	0.000323	0.00044	0.000376	0.000276	0.000558	0.000559	0.000458	0.000521	0.00033	0.000477	0.000517	0.000592	0.000616	0.000519	0.000565	0.000656	0.000699
1217.74	7.9e-05	0.000558	0.000328	-7.4e-05	-0.000142	0.00102	0.000618	0.000432	-0.000159	-0.000643	5.4e-05	0.000709	0.000314	8e-05	-0.00041	-0.000268	0.000606	0.000479	0.0004	-8e-06	0.000118	0.000593	0.000207	0.000262	0.000227	0.000174	0.000461	0.000606	0.000505	0.000472	0.000178	0.000412	0.000635	0.000487	0.000347	0.000446	0.000536	0.000458	0.000558	0.000695	0.000651	0.000646	0.000558	0.000756	0.000587	0.000594	0.000616	0.000721	0.000781
1237.73	-0.000575	-0.000356	-1.1e-05	-0.000288	-0.0012	-0.000726	0.000294	-7e-05	-0.0004	-0.000576	-0.000361	6.1e-05	0.000332	0.000514	0.000213	0.000282	8.9e-05	0.000125	0.00036	0.000384	0.00044	0.000339	0.000363	0.000679	0.000966	0.000788	0.000722	0.000539	0.000843	0.000638	0.000856	0.00091	0.000695	0.000658	0.000481	0.000596	0.00067	0.000494	0.000639	0.000722	0.000667	0.000671	0.000697	0.000649	0.000695	0.000486	0.000642	0.000779	0.000643
1257.74	0.000742	-0.000322	2.6e-05	-0.000438	-7.2e-05	-0.000186	-3e-06	0.000406	0.000236	-7e-06	-8e-05	-0.000285	0.000484	0.000315	0.000224	0.000311	-4e-05	-0.000239	0.000135	0	0.00032	0.000296	0.000289	0.000337	1.3e-05	0.000268	0.000204	0.000177	0.000484	0.00024	0.000236	0.000487	0.000555	0.000418	0.000148	0.000226	0.000723	0.00067	0.00051	0.000502	0.000555	0.000526	0.000633	0.000564	0.000594	0.000727	0.000729	0.000687	0.000694
1277.71	0.000752	-0.0002	-3.5e-05	0.000702	0.000489	0.000303	0.000487	-5.7e-05	0.000267	0.000249	7e-06	0.000255	-3e-06	-0.000189	0.000702	0.00033	0.000204	0.000218	0.000653	0.000432	0.000283	0.000237	0.000259	0.000473	0.000692	0.000255	0.000418	0.000582	0.000585	0.00076	0.000407	0.000792	0.000526	0.000479	0.000439	0.000552	0.000523	0.000412	0.000558	0.000557	0.000604	0.000724	0.000744	0.000598	0.000639	0.000614	0.0007	0.000663	0.000746
1297.67	0.000102	0.000456	0.000133	0.000163	-0.000176	-0.000402	0.000118	0.00042	0.000499	0.000474	0.000596	0.000286	0.000517	0.000478	0.000225	0.000188	0.000313	0.000104	0.000476	0.000161	0.000186	0.00028	0.000445	0.000342	0.000145	0.000269	0.000179	0.000202	0.000346	0.000494	0.000486	0.000268	0.000518	0.000127	0.000187	0.000213	0.000272	0.000409	0.000449	0.000442	0.000383	0.000402	0.000508	0.000421	0.000395	0.000601	0.000428	0.000563	0.000521
1317.73	0.000318	0.000117	0.000439	-0.000227	-0.000898	-0.000263	-7.2e-05	0.00031	0.000734	3.2e-05	8.6e-05	0.000168	0.000272	0.000424	0.000288	0.00069	0.000762	6.1e-05	0.000545	0.000105	0.000448	0.000435	0.000333	0.000205	0.000471	0.000463	0.000297	0.000587	0.000486	0.000447	0.000367	0.000372	0.00065	0.000575	0.000591	0.000625	0.000374	0.000457	0.000567	0.000475	0.000372	0.000422	0.000448	0.000437	0.00052	0.000473	0.000656	0.000595	0.000619
1337.74	0.000606	-0.000436	0.000291	0.000318	-0.000174	0.000325	-4.2e-05	0.000163	-0.000174	0.000243	0.000485	0.000286	0.000366	0.00013	0.000484	0.000963	0.000168	0.000196	0.000363	0.000529	0.000651	0.000596	-7.2e-05	0.00015	0.000758	0.000476	0.000287	0.00031	0.000225	0.000636	0.000246	0.000595	0.000384	0.000316	0.000369	0.000485	0.000241	0.000396	0.000574	0.000437	0.000438	0.000451	0.000698	0.000542	0.000533	0.000431	0.000583	0.000594	0.000522
1357.74	0.000389	-0.000567	0.000948	0.000749	-0.000789	0.000594	0.000967	0.000654	0.000643	0.000274	0.000151	0.000803	0.000224	0.000202	-0.000144	0.000148	0.000436	0.000155	0.000557	0.000228	0.000398	0.000242	0.000262	0.000426	0.000354	0.000241	0.000139	0.00031	0.000341	0.000426	0.00039	0.000524	0.000286	0.00019	0.000255	0.000359	0.00042	0.000452	0.000492	0.000393	0.000397	0.000476	0.000576	0.000604	0.000471	0.000556	0.000674	0.000624	0.000591
1377.74	0.000212	0.000333	0.000893	0.00168	0.000568	-0.000255	0.00011	0.000493	0.00022	-4.2e-05	0.00055	0.000672	0.000552	-0.000184	0.000402	0.000585	0.000516	0.000279	0.000516	0.000505	0.000753	0.000432	0.000404	0.000531	0.000696	0.00039	0.000194	0.000675	0.000609	0.00068	0.000495	0.000585	0.000619	0.000403	0.000449	0.000522	0.000546	0.000777	0.000729	0.000585	0.000675	0.000655	0.000567	0.000661	0.000783	0.000795	0.000877	0.000718	0.000747
1397.74	0.00124	-0.000459	0.000115	0.000349	0.000257	0.000172	0.000667	0.000476	0.000559	-0.000609	-0.000333	8e-05	0.000401	4.6e-05	0.000594	0.000313	0.000547	0.000696	0.000782	0.000534	0.000727	0.000709	0.000367	0.00038	0.000303	0.000305	0.00012	0.00044	0.000521	0.000408	0.000455	0.000588	0.000457	0.000492	0.000512	0.000396	0.000463	0.000382	0.00048	0.000632	0.000506	0.000589	0.000634	0.00054	0.000543	0.000486	0.000696	0.000623	0.000681
1417.74	0.000277	0.000241	0.000552	0.000556	0.000623	4.9e-05	0.000162	0.00115	0.000269	-4.1e-05	-6.6e-05	0.000105	0.000346	0.000703	0.000703	0.000416	-3.8e-05	6.5e-05	0.000955	0.000659	0.000778	0.000829	0.000717	0.000239	0.000445	0.000476	0.00057	0.000736	0.000754	0.000613	0.000657	0.000826	0.000811	0.000805	0.000806	0.000672	0.000854	0.000817	0.000835	0.000982	0.000945	0.000929	0.000937	0.000857	0.000919	0.00095	0.000959	0.000794	0.00101
1437.74	0.000808	0.000316	0.000308	-0.000318	0.000654	0.000296	0.00037	0.00109	0.000476	-0.000259	-7.1e-05	0.000699	0.000667	0.000518	0.000576	0.0008	0.000734	0.000744	0.000525	0.000408	0.000432	0.000309	0.00012	0.000555	0.00109	0.000656	0.000609	0.00036	0.000848	0.000836	0.000651	0.000734	0.00058	0.00057	0.000595	0.000592	0.000702	0.000785	0.000754	0.000834	0.000805	0.000925	0.000969	0.00079	0.000825	0.000868	0.000888	0.000941	0.000904
1457.74	-0.000274	-1.1e-05	-0.000804	-8.5e-05	-0.000187	-0.000279	0.000505	0.000312	0.000867	0.000586	0.000442	0.00035	0.000401	-0.000331	0.000464	0.000368	0.000524	0.000185	0.000123	0.000267	0.000605	0.000738	0.000562	0.000942	0.000853	0.000466	0.000603	0.000592	0.000727	0.000816	0.000877	0.0011	0.00104	0.0007	0.000593	0.000911	0.00126	0.00111	0.00117	0.00108	0.000838	0.00111	0.00112	0.000965	0.00104	0.00108	0.00105	0.000969	0.000904
1477.74	0.000717	0.000604	0.000556	0.000475	-4.5e-05	-0.000124	0.000625	0.000378	0.000556	0.000253	0.000736	0.00072	0.00087	0.000544	0.000827	0.000654	0.000816	0.000567	0.000653	0.00076	0.000872	0.000995	0.000899	0.000727	0.000841	0.000745	0.000776	0.000833	0.000842	0.00097	0.000808	0.000965	0.000909	0.0007	0.000872	0.000885	0.000554	0.000757	0.000704	0.000784	0.000707	0.000787	0.000828	0.000928	0.000943	0.000691	0.000597	0.000732	0.000869
1497.71	0.000589	0.000885	0.000657	0.000729	0.00103	0.000419	0.000927	0.000199	0.000958	0.000907	0.000564	0.000691	0.000348	0.000765	0.000854	0.00107	0.000718	0.00086	0.00102	0.000785	0.00114	0.00114	0.00116	0.00102	0.00121	0.000988	0.00106	0.00102	0.000977	0.001	0.00107	0.00101	0.000885	0.000859	0.000824	0.0009	0.000959	0.000866	0.000962	0.00101	0.000808	0.000984	0.00112	0.00111	0.000944	0.000819	0.000884	0.000809	0.000834
1517.74	0.000604	0.000934	0.00114	0.00131	0.00113	0.000344	0.000205	0.000812	0.00122	0.00109	0.000938	0.000853	0.00122	0.000773	0.00104	0.000724	0.000784	0.000709	0.00102	0.000785	0.0016	0.00146	0.00109	0.0011	0.00137	0.00139	0.00114	0.00117	0.00106	0.00131	0.00124	0.00147	0.0014	0.00106	0.00125	0.00115	0.00105	0.00121	0.00114	0.00108	0.00106	0.00101	0.00104	0.000877	0.00108	0.000859	0.000826	0.000775	0.00105
1537.74	0.000284	0.000729	-0.000323	0.000451	0.000223	0.00024	0.000527	0.000502	0.000385	0.000425	0.000573	0.00108	0.00122	0.000391	0.000571	0.000307	0.000974	0.000908	0.00085	0.00115	0.00109	0.00114	0.00084	0.000545	0.000971	0.000885	0.00075	0.000969	0.000981	0.00114	0.000817	0.00098	0.000979	0.00104	0.000948	0.000875	0.000993	0.00113	0.00105	0.00104	0.000908	0.00108	0.00103	0.000891	0.000982	0.000953	0.000981	0.00102	0.000955
1557.74	0.000944	0.00035	0.00117	0.000806	0.00165	0.00128	0.000947	0.000831	0.00112	0.00116	0.00102	0.00104	0.000951	0.000263	0.000964	0.000799	0.000469	0.000295	0.000663	0.00058	0.000892	0.000985	0.000954	0.000864	0.000873	0.000554	0.000837	0.000791	0.000804	0.000968	0.000926	0.000808	0.00117	0.000975	0.000847	0.000968	0.000985	0.00105	0.00121	0.00105	0.00109	0.00113	0.000993	0.000731	0.000842	0.000978	0.000986	0.000872	0.000895
1577.74	0.000157	-0.000158	-0.000358	-0.000204	-0.000436	-0.000328	0.000586	-0.000216	0.000233	0.000444	0.000721	0.000373	0.000624	0.00017	0.000303	0.000337	0.000719	0.000457	0.000674	0.000578	0.000917	0.000937	0.000874	0.000615	0.000688	0.00077	0.000874	0.000877	0.000795	0.000845	0.000975	0.000983	0.000893	0.000769	0.000504	0.000623	0.000963	0.000969	0.00107	0.00107	0.00105	0.00102	0.000949	0.000857	0.000937	0.000947	0.000925	0.000917	0.000858
1597.74	0.00195	0.0013	0.00143	0.00135	0.000853	0.000428	0.000839	0.00155	0.000971	0.00071	0.000862	0.00164	0.00159	0.000488	0.00122	0.00101	0.00112	0.00129	0.000856	0.00139	0.00122	0.00124	0.00129	0.00109	0.00154	0.00126	0.00103	0.00118	0.00125	0.00132	0.00138	0.00159	0.00148	0.00131	0.000977	0.00117	0.00124	0.00116	0.00106	0.00124	0.00105	0.00117	0.00106	0.000951	0.00095	0.00122	0.00104	0.00105	0.00108
1617.74	0.0017	7e-06	0.00108	0.00083	0.000378	0.000338	0.00146	0.00181	0.00131	0.00152	0.000956	0.00141	0.00188	0.00125	0.00142	0.00149	0.00156	0.00156	0.0013	0.00139	0.00161	0.00155	0.00152	0.00125	0.0015	0.00133	0.000912	0.00133	0.00123	0.00115	0.00138	0.00135	0.00113	0.00113	0.00142	0.00114	0.00114	0.0012	0.00119	0.0014	0.00115	0.00123	0.00122	0.00114	0.00107	0.00122	0.00106	0.00102	0.000908
1637.74	0.00085	0.000472	0.000934	0.00104	0.000387	0.000736	0.00117	0.000993	0.000821	0.00112	0.000747	0.00107	0.00104	0.00118	0.00141	0.00113	0.00128	0.00139	0.00132	0.000849	0.00108	0.00148	0.00138	0.0014	0.00136	0.0015	0.00148	0.00159	0.00149	0.00132	0.00131	0.00137	0.00103	0.00115	0.00131	0.00128	0.00131	0.00125	0.00126	0.00119	0.00122	0.00118	0.00119	0.00127	0.0012	0.00103	0.00114	0.00115	0.00109
1657.74	0.00146	0.00129	0.000934	4.4e-05	-0.000183	0.000255	0.00137	0.00161	0.000868	0.000477	0.00112	0.000675	0.00107	0.000811	0.000884	0.000511	0.000947	0.00102	0.00103	0.000736	0.000845	0.00105	0.00122	0.00112	0.00115	0.00103	0.00102	0.000993	0.000916	0.0011	0.00104	0.00118	0.00135	0.00128	0.00104	0.00129	0.00123	0.0011	0.00128	0.00149	0.00129	0.00128	0.00121	0.00128	0.00127	0.00128	0.0012	0.0013	0.00124
1677.74	0.00157	0.000856	0.000618	0.000634	-0.000109	0.000939	0.00181	0.000993	0.00083	0.000524	0.000992	0.000855	0.000668	0.000948	0.00139	0.00125	0.00125	0.00141	0.00121	0.00141	0.00118	0.00111	0.00119	0.00112	0.00129	0.00129	0.00115	0.00118	0.00151	0.00145	0.00138	0.00142	0.0015	0.00156	0.00139	0.00125	0.00136	0.00143	0.00145	0.00153	0.00138	0.00125	0.00137	0.00135	0.00125	0.00139	0.00136	0.00137	0.00133
[truncated: 507 more columns]

## Sheet: Suppl. Fig23 Ag-CdSe Mid-IR TA 
Wavelength	1-2 ps	20-40 ps	100-200 ps	600-900 ps
0
3428.7	0	0	0	0
3425.8	0	0	0	0
3423	0	0	0	0
3420.2	0	0	0	0
3417.3	0	0	0	0
3414.5	0	0	0	0
3411.7	0	0	0	0
3408.9	0	0	0	0
3406.1	0	0	0	0
3403.3	0.00388	0.000677154	0.000329514	0.000438438
3400.5	0.00556	0.00104	0.000508406	0.00055759
3397.7	0.00777	0.00124	0.000831356	0.000607816
3394.9	0.00275	0.000489122	0.000271866	0.000293718
3392.1	0.00178	-0.000273977	-0.000184376	6.4988e-05
3389.3	0.0015	-0.000267651	-0.000126535	9.4237e-05
3386.6	0.00187	-0.000272391	-0.000151715	0.000142563
3383.8	0.00297	-0.000291893	-0.000147963	0.000143328
3381	0.00608	0.000514069	0.000213815	0.000495373
3378.3	0.0016	-0.000187782	-9.5856e-05	0.00010879
3375.5	0.00123	-0.000158089	-6.60086e-05	7.03804e-05
3372.8	0.00177	-0.000282767	-0.000113022	9.1319e-05
3370	0.00174	-0.000194775	-8.01506e-05	7.1493e-05
3367.3	0.00158	-0.000169182	-0.00012183	4.4468e-05
3364.5	0.0015	-0.000138386	-6.93498e-05	8.9041e-05
3361.8	0.00179	-0.000125693	-3.41386e-05	0.00010105
3359.1	0.0019	-0.000118335	-6.00038e-05	0.00017747
3356.3	0.00146	-8.8085e-05	-0.000101855	0.000109976
3353.6	0.00127	-7.61754e-05	-1.1986e-05	7.33394e-05
3350.9	0.00131	-5.13204e-05	-4.0117e-05	9.99738e-05
3348.2	0.00103	-4.05562e-05	-4.09745e-05	7.50138e-05
3345.5	0.00121	-5.49268e-05	-1.65013e-05	9.07093e-05
3342.8	0.00107	-4.17523e-05	-7.1672e-06	6.84606e-05
3340.1	0.000846482	-0.000349115	-0.00029596	3.42511e-05
3337.4	0.000836082	-0.000371235	-0.000257906	3.86752e-05
3334.7	0.00108	-5.517e-06	-1.4836e-05	4.57e-05
3332	0.000999062	-0.000433852	-0.000310086	-4.4257e-05
3329.3	0.00148	6.41477e-05	-2.58522e-05	7.7538e-05
3326.7	0.00144	2.83734e-05	-3.6528e-06	8.28371e-05
3324	0.00157	-8.89504e-05	-7.88344e-05	8.73247e-05
3321.3	0.00115	-0.000402134	-0.000243174	-4.027e-05
3318.7	0.0013	-0.000183604	-0.00017749	4.21532e-05
3316	0.00116	-0.000275616	-0.000215605	6.37577e-05
3313.4	0.00159	9.25282e-05	6.90838e-05	9.72859e-05
3310.7	0.00215	8.5423e-05	6.5047e-05	0.00017347
3308.1	0.002	9.8163e-05	2.80166e-05	0.000184568
3305.4	0.00172	8.71525e-05	7.76104e-06	0.000130189
3302.8	0.00129	-0.000365686	-0.00018224	-7.4722e-06
3300.2	0.00199	0.000112523	6.44759e-05	0.000179682
3297.5	0.0019	0.000117417	7.68534e-05	0.000145896
3294.9	0.00249	0.000214497	7.48462e-05	0.000154522
3292.3	0.00157	-0.000249024	-0.000186193	2.68217e-05
3289.7	0.00257	0.000208011	2.7884e-05	0.000191793
3287.1	0.00219	-0.000260944	-0.000251512	8.43874e-05
3284.5	0.00305	-0.000186968	-0.000194285	0.000301012
3281.8	0.00302	0.000207823	7.6152e-05	0.000310608
3279.3	0.00273	0.00024982	0.00018559	0.000241978
3276.7	0.00191	0.000221136	6.63064e-05	0.00021746
3274.1	0.0021	0.000211019	0.000100939	0.000229151
3271.5	0.00233	-4.16821e-05	-6.57164e-05	0.000150121
3268.9	0.00357	0.000412494	0.000201605	0.00031408
3266.3	0.00237	0.000240467	0.000154045	0.000222762
3263.7	0.00485	0.000488958	0.000364046	0.00041401
3261.2	0.00584	0.00069786	0.000524636	0.000736783
3258.6	0.0098	0.000993068	0.00071649	0.00147
3256.1	0.00652	0.000790722	0.000568006	0.000888086
3253.5	0.00979	0.00093757	0.000651992	0.00233
3250.9	0.01681	0.0015	0.000780492	0.00451
3248.4	0.01039	0.00201	0.00128	0.00179
3245.9	0.00764	-9.97862e-05	0.00027725	0.0076
3243.3	0.01421	0.00268	0.00198	0.00386
3240.8	0.11544	0.00776	0.004	-0.00113
3238.2	0.02021	0.00318	0.00281	0.00904
3235.7	0	0.00176	0.03724	0
3233.2	0	-0.00526	0	0
3230.7	0.01008	0.000991604	0.000551092	0.01361
3228.2	0.03318	0.00403	0.00403	0.06217
3225.6	0.0294	0.00393	0.00414	0.05391
3223.1	0	0.01182	0	0
3220.6	0.00665	0.00109	0.000772676	0.000798196
3218.1	0.01978	0.00303	0.00261	0.00627
3215.6	0.00491	0.000149539	0.000155302	0.00070181
3213.1	0.006	-0.000135994	2.738e-05	0.000872846
3210.7	0.01367	0.000191258	0.000429478	-0.01106
3208.2	0	0	0	0
3205.7	0.03402	0.02466	-0.00792	0
3203.2	0	0.00123	0.01829	0
3200.7	0	0	0	0
3198.3	0	0	0	0
3195.8	0	0	0	0
3193.3	0	0	0	0
3190.9	0	0	0	0
3188.4	0	0	0	0
3186	0	0	0	0
3183.5	0	0	0	0
3181.1	0	0	0	0
3178.7	0	0	0	0
3176.2	0	0	0	0
3173.8	0	0	0	0
3171.4	0	0	0	0
3168.9	0	0	0	0
3166.5	0	0	0	0
3164.1	0	0	0	0
3161.7	0	0	0	0
3159.3	0	0	0	0
3156.9	0	0	0	0
3154.5	0	0	0	0
3152.1	0	0	0	0
3149.7	0	0	0	0
3147.3	0	0	0	0
3144.9	0	0	0	0
3142.5	0	0	0	0
3140.2	0	0	0	0
3137.8	0	0	0	0
3135.4	0	0	0	0
3133.1	0	0	0	0
3130.7	0	0	0	0
3128.3	0	0	0	0
3126	0	0	0	0
3123.6	0	0	0	0
3121.3	0	0	0	0
3118.9	0	0	0	0
3116.6	0	0	0	0
3114.2	0	0	0	0
3111.9	0	0	0	0
3109.6	0	0	0	0
3107.3	0	0	0	0
3104.9	0	0	0	0
3102.6	0	0	0	0

## Sheet: Suppl. Fig23 Ag-CdSe kinetics
Time (ps)	Normalized absorbance		Independent variable	Fitted data
-1.2346	0.00668		-1.2346	0
-1.1735	0.01185		-1.1735	0
-1.11942	-0.00857		-1.11942	0
-1.07157	-0.00998		-1.07157	0
-1.02922	0.01581		-1.02922	0
-0.99175	0.01433		-0.99175	0
-0.95858	0.01823		-0.95858	0
-0.92923	0.00621		-0.92923	0
-0.90326	-0.00345		-0.90326	0
-0.88028	0.01065		-0.88028	0
-0.85994	-0.00202		-0.85994	0
-0.84194	0.00731		-0.84194	0
-0.82394	0.02919		-0.82394	0
-0.8036	0.01308		-0.8036	0
-0.78061	0.00721		-0.78061	0
-0.75464	0.00893		-0.75464	0
-0.7253	0.000393615		-0.7253	0
-0.69213	0.00627		-0.69213	5.18225e-17
-0.65466	0.00305		-0.65466	6.16577e-15
-0.61231	0.01033		-0.61231	2.80668e-13
-0.56446	0.01483		-0.56446	1.49158e-11
-0.51037	-0.0086		-0.51037	9.13922e-10
-0.44928	-0.00737		-0.44928	5.9268e-08
-0.38024	0.01266		-0.38024	3.61131e-06
-0.30222	0.00696		-0.30222	0.000174737
-0.21405	-0.02965		-0.21405	0.00535
-0.11443	0.02474		-0.11443	0.07768
-0.00185	0.49573		-0.00185	0.39201
0.12536	0.65325		0.12536	0.59917
0.26916	0.35775		0.26916	0.44772
0.43156	0.2655		0.43156	0.31974
0.6151	0.2265		0.6151	0.24766
0.8226	0.1965		0.8226	0.20405
1.0569	0.16575		1.0569	0.17325
1.3218	0.14707		1.3218	0.14781
1.6211	0.12135		1.6211	0.12495
1.9593	0.09501		1.9593	0.10395
2.3414	0.08379		2.3414	0.08484
2.7732	0.07723		2.7732	0.06787
3.2612	0.0638		3.2612	0.05325
3.8126	0.05256		3.8126	0.04109
4.4357	0.04571		4.4357	0.03136
5.1398	0.03501		5.1398	0.02393
5.9354	0.01752		5.9354	0.01852
6.8344	0.02207		6.8344	0.01481
7.8504	0.0268		7.8504	0.01242
8.9984	0.02328		8.9984	0.01098
10.295	0.02516		10.295	0.01019
11.761	0.02574		11.761	0.00979
13.418	0.01821		13.418	0.00961
15.29	0.000627188		15.29	0.00953
17.405	0.01955		17.405	0.0095
19.795	0.00867		19.795	0.00949
22.496	-0.01632		22.496	0.00948
25.547	-0.00368		25.547	0.00947
28.996	0.000460125		28.996	0.00947
32.893	-0.00349		32.893	0.00946
37.297	0.00842		37.297	0.00945
42.273	-0.00224		42.273	0.00944
47.895	-0.01022		47.895	0.00942
54.249	0.00927		54.249	0.00941
61.429	0.02014		61.429	0.00939
69.542	0.01921		69.542	0.00938
78.71	0.00346		78.71	0.00936
89.07	0.000337718		89.07	0.00933
100.78	0.000756848		100.78	0.00931
114.01	-0.00908		114.01	0.00928
128.96	-0.01735		128.96	0.00924
145.85	-0.00317		145.85	0.00921
164.93	0.01549		164.93	0.00917
186.5	0.01169		186.5	0.00912
210.88	0.01607		210.88	0.00907
238.42	0.02361		238.42	0.00901
269.54	-0.0011		269.54	0.00894
304.7	0.01542		304.7	0.00887
344.44	0.00782		344.44	0.00878
389.35	-0.01559		389.35	0.00869
440.09	-0.01676		440.09	0.00859
497.43	-0.0225		497.43	0.00847
562.22	-0.00699		562.22	0.00834
635.44	0.0053		635.44	0.0082
718.17	0.0188		718.17	0.00804
811.66	0.03299		811.66	0.00786
917.31	0.04105		917.31	0.00767
